# Supplementary material for: Eocene (50–55 Ma) greenhouse climate recorded in nonmarine rocks of San Diego, CA, USA
Source: Sci Rep. 2024 Jan 31;14:2613. doi: 10.1038/s41598-024-53210-0 (PMC10830502; doi:10.1038/s41598-024-53210-0)
Supplement: Supplementary file 2 — Supplementary Information 2. [file 41598_2024_53210_MOESM2_ESM.xlsx]

## Sheet: Table S1 Geochemistry
Table S1. Bulk geochemistry of two paleosol types ("Hwatt" or "red" in Kumeyaay dialect, and Ha Mulh or "Surf") in beach cliffs at Cardiff -By-The Sea and La Jolla, California
Sample	Location	Age	Pedotype	Depth (cm)	Horizon	SiO2 (φ)	TiO2	Al2O3	Fe2O3	FeO	MnO	CaO	MgO	K2O	Na2O	P2O5	BaO	SrO	Cr2O3	LOI	Total	g/cm3 (‡)	CIA - Chemical Index of Alteration	PIA	Na2O/K2O	CaO+MgO/Al2O3	Al2O3/SiO2	Al2O3/ CaO+MgO+Na2O+K2O	FeO/Fe2O3 (Ʊ)	Ba/Sr
A1	La Jolla	55 Ma	Hwatt	4	A	69.7	0.74	17.3	2.61	1.29	0.02	0.05	0.14	0.19	0.1	0.03	0.01	<0.01	0.005	7.5	98.4	2.04268	98.0726	99.1309	0.019	0.0109827	0.248207	36.0417	0.494253	N/A
A2	La Jolla	55 Ma	Hwatt	10	Bt	55.9	0.93	20.3	9.08	0.9	0.02	0.17	0.32	0.14	0.5	0.16	0.01	<0.01	0.016	10.7	98.25	2.02818	96.163	96.7835	0.07	0.0241379	0.363148	17.9646	0.0991189	N/A
A3	La Jolla	55 Ma	Hwatt	18	Bt	67.6	0.69	16.45	6.2	1.03	0.02	0.07	0.13	0.15	0.05	0.06	0.01	<0.01	0.006	7.7	99.14	2.15442	98.3852	99.2692	0.0075	0.0121581	0.243343	41.125	0.166129	N/A
A4	La Jolla	55 Ma	Hwatt	35	C	66.2	0.68	16.7	5.93	1.23	0.02	0.06	0.21	0.14	0.05	0.03	<0.01	<0.01	0.004	8.13	98.15	2.0818	98.5251	99.3401	0.007	0.0161677	0.252266	36.3043	0.20742	N/A
A5	La Jolla	55 Ma	Hwatt	50	C	67.3	0.67	16.3	5.51	1.16	0.01	0.06	0.18	0.15	0.05	0.04	0.01	<0.01	0.003	7.87	98.15	2.11046	98.43	99.3235	0.0075	0.0147239	0.242199	37.0455	0.210526	N/A
A6	La Jolla	55 Ma	Hwatt	75	C	67.4	0.73	17	6.68	1.23	0.02	0.12	0.22	0.16	0.04	0.04	0.01	<0.01	0.006	8.1	100.53	2.04105	98.1524	99.0588	0.0064	0.02	0.252226	31.4815	0.184132	N/A
A7	La Jolla	55 Ma	Hwatt	125	C	69.8	0.66	15.2	4.68	1.42	0.02	0.84	0.25	0.2	0.07	0.57	0.01	<0.01	0.003	6.85	99.15		93.1944	94.2803	0.014	0.0717105	0.217765	11.1765	0.303419	N/A
A29	Cardiff	50 Ma	Ha mulh	5	A	59.5	0.66	15.75	7.78	1.03	0.05	1.98	1.15	1.4	2.15	0.05	0.04	0.02	0.004	7.82	98.35	2.18861	74.0132	77.6515	3.01	0.19873	0.264706	2.35778	0.132391	5
A30	Cardiff	50 Ma	Ha mulh	15	A	55.5	0.79	17	8.61	0.64	0.05	1.69	1.46	1.4	1.58	0.04	0.03	0.01	0.006	9.87	98.04	2.17931	78.4495	82.6709	2.212	0.185294	0.306306	2.77325	0.0743322	1.66667
A31	Cardiff	50 Ma	Ha mulh	25	Btss	59.2	0.73	16.55	7.53	0.77	0.05	1.94	1.24	1.46	2	0.03	0.04	0.02	0.005	8.37	99.17	2.20336	75.3986	79.2958	2.92	0.192145	0.279561	2.49247	0.102258	4
A32	Cardiff	50 Ma	Ha mulh	35	Btss	65.4	0.6	15.6	5.44	0.9	0.04	1.9	1.04	1.5	2.23	0.02	0.04	0.01	0.004	6.5	100.32	2.15942	73.4809	77.345	3.345	0.188462	0.238532	2.33883	0.165441	2.5
A33	Cardiff	50 Ma	Ha mulh	60	Btss	55	0.9	19.1	8.65	0.51	0.04	1.36	1.34	1.14	1.32	0.01	0.02	0.01	0.006	11.3	100.2	2.15315	83.3333	87.0155	1.5048	0.141361	0.347273	3.70155	0.0589595	1.66667
A34	Cardiff	50 Ma	Ha mulh	100	C	56.3	0.87	19.65	6.98	0.51	0.04	1.52	1.08	0.6	1.02	0.01	0.02	0.01	0.006	12.25	100.36	2.20561	86.222	88.2353	0.612	0.132316	0.349023	4.6564	0.0730659	1.66667
A36	Cardiff	50 Ma	Ha mulh	5	A	71.7	0.54	14.25	4.28	1.16	0.04	1.34	0.91	1.56	2.62	0.01	0.04	0.01	0.003	4.21	101.51		72.0789	76.2162	4.0872	0.157895	0.198745	2.21617	0.271028	3.33333
A37	Cardiff	50 Ma	Ha mulh	15	Btss	56.3	0.87	18.5	9.95	1.03	0.05	0.6	1.88	1.61	2.11	0.02	0.03	0.01	0.006	9.23	101.17	2.15473	81.0692	86.1735	3.3971	0.134054	0.328597	2.98387	0.103518	1.66667
A38	Cardiff	50 Ma	Ha mulh	20	Btss	62.5	0.78	17.3	6.64	1.16	0.06	1.72	1.32	1.47	1.92	0.01	0.04	0.02	0.005	8.13	101.92	2.16647	77.1977	81.3046	2.8224	0.175723	0.2768	2.69051	0.174699	4
A40	Cardiff	50 Ma	Ha mulh	35	Btss	57.6	0.85	18.55	8.52	0.84	0.05	1.06	1.68	1.65	2.12	0.05	0.03	0.01	0.006	8.8	100.98	2.17219	79.3413	84.1633	3.498	0.147709	0.322049	2.84946	0.0985915	1.66667
A41	Cardiff	50 Ma	Ha mulh	50	C	55.7	0.94	19.65	9.5	0.9	0.05	0.64	1.82	1.74	2.02	0.04	0.03	0.01	0.006	9.46	101.61	2.15389	81.7048	87.0685	3.5148	0.125191	0.352783	3.15916	0.0947368	1.66667
Analytical errors						2.705	0.06	0.825	0.395		0.18	0.22	0.18	0.13	0.11	0.13					0.35	0.02
Analytical errors are from 10 replicate analyses of the standard CANMET SDMS2 (British Columbia granodioritic sand)
								La Jolla
																									Cardiff 1
		Salinization			Calcification			Clayeyness			Base loss			Gleization			CIA +PIA		Salinization				Calcification			Clayeyness	Base loss		Gleization			CIA +PIA
																										Cardiff 2
																			Salinization				Calcification			Clayeyness	Base loss		Gleization		CIA +PIA

## Sheet: Table S2_Tau_Strain
		Table S2. Tau and strain calculations for paleosols
	Hwatt
	Sample	Depth (cm)	SiO2 wt %	TiO2	Al2O3	Fe2O3	FeO	MnO	MgO	CaO	Na2O	K2O	P2O5	bulk density	Bases/ Alumina	FeO/Fe2O3	SiO2/Al203	SiO2/Fe2O3	Horizon	Epsilon Ti										Tau
A1	La Jolla	4	69.7	0.74	17.3	2.61	1.29	0.02	0.14	0.05	0.1	0.19	0.03	2.04268	0.0219653	1.09857	14.624	96.9327	E	0.174928										Depth (cm)	Tau (mass transport)	SiO2 wt %	Al2O3	Fe2O3	FeO	MnO	MgO	CaO	Na2O	K2O
A2	La Jolla	10	55.9	0.93	20.3	9.08	0.9	0.02	0.32	0.17	0.5	0.14	0.16	2.02818	0.0524471	0.22031	9.99525	22.3462	E	-0.0584262										4	La Jolla	0.221152	0.153631	-0.239039	-0.498443	-0.0591786	0.219403	19.486	-0.146418	0.092477
A3	La Jolla	18	67.6	0.69	16.45	6.2	1.03	0.02	0.13	0.07	0.05	0.15	0.06	2.15442	0.0236315	0.369253	14.9162	39.5761	Btg	0.194713										10	La Jolla	0.228933	-0.206486	-0.436153	-0.419764	0.202294	-0.0157972	3.86312	-0.862212	0.493249
A4	La Jolla	35	66.2	0.68	16.7	5.93	1.23	0.02	0.21	0.06	0.05	0.14	0.03	2.0818	0.0351617	0.461029	14.3886	40.5211	Bt/C	0.254572										18	La Jolla	0.213887	0.169686	-0.0136296	-0.394388	0.188552	0.175626	13.1075	0.645877	0.312032
A5	La Jolla	50	67.3	0.67	16.3	5.51	1.16	0.01	0.18	0.06	0.05	0.15	0.04	2.11046	0.031394	0.467934	14.9867	44.3345	Bt/C	0.256001										35	La Jolla	0.347071	0.25211	0.120729	-0.448875	0.231415	0.277594	16.8863	0.788632	0.454787
A6	La Jolla	75	67.4	0.73	17	6.68	1.23	0.02	0.22	0.12	0.04	0.16	0.04	2.04105	0.0372089	0.409267	14.3909	36.6236	Bt/C	0.191975										50	La Jolla	0.308544	0.266853	0.191129	-0.422898	1.30554	1.52335	16.6635	0.766347	0.339358
A7	La Jolla	125	69.8	0.66	15.2	4.68	1.42	0.02	0.25	0.84	0.07	0.2	0.57	2.12	0.0598228	0.674405	16.6682	54.1362	C	2.34191										75	La Jolla	0.282171	0.191975	-0.0358685	-0.465918	0.191975	0.238085	7.66659	1.16665	0.298354
A29	Cardiff	5	59.5	0.66	15.75	7.78	1.03	0.05	1.15	1.98	2.15	1.4	0.05	2.18861	0.269498	0.294263	13.7124	27.7597	A	0.331068										125	La Jolla	2.34191	2.59846	2.71459	0.248731	0.281496	2.34191	2.34191	2.34191	0		BOLD = parent material
A30	Cardiff	15	55.5	0.79	17	8.61	0.64	0.05	1.46	1.69	1.58	1.4	0.04	2.17931	0.287666	0.165217	11.8501	23.3974	Btss	0.116776										5	Cardiff	-0.652812	0.0586621	-0.137912	-0.335808	0.0731267	0.259757	0.029768	-0.363611	-0.425111
A31	Cardiff	25	59.2	0.73	16.55	7.53	0.77	0.05	1.24	1.94	2	1.46	0.03	2.20336	0.271828	0.227287	12.9838	28.5368	Btss	0.19537										15	Cardiff	-0.900893	0.262366	-0.343639	-0.0993296	-0.0957975	-0.163922	0.016559	-0.270343	-0.515606
A32	Cardiff	35	65.4	0.6	15.6	5.44	0.9	0.04	1.04	1.9	2.23	1.5	0.02	2.15942	0.254368	0.367724	15.2171	43.6372	Btss	0.483963										25	Cardiff	-0.790279	0.0336806	-0.205453	-0.207455	-0.0427304	0.0421887	-0.0624679	-0.389741	-0.508252
A33	Cardiff	60	55	0.9	19.1	8.65	0.51	0.04	1.34	1.36	1.32	1.14	0.01	2.15315	0.235061	0.131049	10.4522	23.0794	Btss	-0.00781172										35	Cardiff	-0.534561	0.364808	0.393109	-0.141102	0.515703	0.573999	0.212562	-0.306719	-0.393719
A34	Cardiff	100	56.3	0.87	19.65	5	0.51	0.04	1.08	1.52	1.02	0.6	0.01	2.20561	0.188916	0.226714	10.3998	40.8711	C	0.00199153										60	Cardiff	-1.00813	-0.151208	-0.412509	0.0163596	0.0163596	-0.180844	0.135931	-0.214631	-0.465074
A36	Cardiff	5	71.7	0.54	14.25	4.28	1.16	0.04	0.91	1.34	2.62	1.56	0.01	2.14	0.244213	0.60241	18.2634	60.807	A	0.663811										100	Cardiff	-0.997838	-0.183934	0.00199153	0.00199153	0.00199153	0.00199153	0.00199153	0.00199153	0.00199153
A37	Cardiff	15	56.3	0.87	18.5	9.95	1.03	0.05	1.88	0.6	2.11	1.61	0.02	2.15473	0.318811	0.230087	11.0462	20.5382	Btss	0.025652										5	Cardiff	0.82024	0.17069	1.00329	-0.246071	0.71482	1.03517	0.945169	-0.332398	-0.340454
A38	Cardiff	20	62.5	0.78	17.3	6.64	1.16	0.06	1.32	1.72	1.92	1.47	0.01	2.16647	0.2702	0.388301	13.1133	34.1657	Btss	0.137794										15	Cardiff	0.025652	0.025652	-0.472426	-0.480161	-0.160103	-0.396882	1.65967	-0.492479	-0.608744
A40	Cardiff	35	57.6	0.85	18.55	8.52	0.84	0.05	1.68	1.06	2.12	1.65	0.05	2.17219	0.299643	0.219138	11.2708	24.5392	Btss	0.0413476										20	Cardiff	0.174286	-0.129581	-0.127751	-0.490727	-0.227769	-0.0522622	0.0236548	-0.384629	-0.527206
A41	Cardiff	50	55.7	0.94	19.65	9.5	0.9	0.05	1.82	0.64	2.02	1.74	0.04	2.15389	0.296692	0.21057	10.2889	21.2819	Bt	-0.0503585										35	Cardiff	0.0468543	-0.152724	-0.379478	-0.358025	-0.154104	-0.320262	0.516229	-0.491265	-0.615502
																														50	Cardiff	-0.061757	-0.2813	-0.488188	-0.448949	-0.222046	-0.422946	1.30955	-0.508965	-0.664675
																		Strain vs. depth
															La Jolla		Cardiff (Psiiw)			Cardiff (Hamulh)
				Molecular weights
		(g/mol)	SI	O	Al	Fe	K	Na	Ca	Mg	Ba	Sr	Mn
			28.09	16	26.98	55.85	39.1	22.99	40.08	24.32	137.36	87.63	54.938
				Oxide weights
			SiO2	Al2O3	Fe2O3	FeO	MnO	MgO	CaO	Na2O	K2O	P2O5
			28.09	101.96	159.7	71.85	70.938	40.32	56.08	61.98	94.2	#REF!

## Sheet: Table S3 climofunctions
Table S3. Climofunctions for estimating early Eoceneclimates based on paleosol geochemistry
Location	Age	Pedotype	Depth (cm)	Horizon	CIA - Chemical Index of Alteration	PIA	CALMAG	Paleotemperature ( degrees C, Sheldon et al 2002)	Error	Paleoprecip. (mm/yr, Sheldon et al. 2002)	Error	CALMAG paleoprecip. (mm/yr)	RF-MAP 1.0 ( mm/yr, Lukens et al., 2019)	error		Location	Age (Ma)	Depth (cm)	Horizon	CIA-K	CALMAG	Paleotemp. (C/yr)	Error	Paleoprecip. (mm/yr)	Error	CALMAG paleoprecip. (mm/yr)	RF-MAP 1.0 ( mm/yr)	error	MAP Averages (CIA-K)
La Jolla	55 Ma	Hwatt	4	Bt	98.0726	99.1309	98.9137	17.5032	4.4	1557.82	299		1255	395		La Jolla	55	4	Bt	99.1309		17.5032	4.4	1557.82	299		1255	395	1535.77
La Jolla	55 Ma	Hwatt	10	Bt	96.163	96.7835	97.6431	17.7466	4.4	1487.42	299		1390	395		La Jolla	55	10	Bt	96.7835		17.7466	4.4	1487.42	299		1390	395
La Jolla	55 Ma	Hwatt	18	Bt	98.3852	99.2692	98.7988	17.5249	4.4	1562.07	299		1332	395		La Jolla	55	18	Bt	99.2692		17.5249	4.4	1562.07	299		1332	395
Cardiff	50 Ma	Ha mulh	25	Btss	75.3986	79.2958	83.8824	20.8547	4.4	1053.94	299	1467.49	658	395		Cardiff	50	25	Btss	79.2958	83.8824	20.8547	4.4	1053.94	299	1467.49	658	395	1126.42
Cardiff	50 Ma	Ha mulh	35	Btss	73.4809	77.345	84.1424	20.7865	4.4	1014.2	299	1473.39	739	395		Cardiff	50	35	Btss	77.345	84.1424	20.7865	4.4	1014.2	299	1473.39	739	395
Cardiff	50 Ma	Ha mulh	60	Btss	83.3333	87.0155	87.6147	19.9152	4.4	1227.05	299	1552.18	1210	395		Cardiff	50	60	Btss	87.0155	87.6147	19.9152	4.4	1227.05	299	1552.18	1210	395
Cardiff	50 Ma	Ha mulh	15	Btss	81.0692	86.1735	88.1792	19.78	4.4	1206.86	299	1564.99	1275	395		Cardiff	50	15	Btss	86.1735	88.1792	19.78	4.4	1206.86	299	1564.99	1275	395
Cardiff	50 Ma	Ha mulh	20	Btss	77.1977	81.3046	85.0541	20.5509	4.4	1096.48	299	1494.08	732	395		Cardiff	50	20	Btss	81.3046	85.0541	20.5509	4.4	1096.48	299	1494.08	732	395
Cardiff	50 Ma	Ha mulh	35	Btss	79.3413	84.1633	87.1301	20.0326	4.4	1160.01	299	1541.18	1086	395		Cardiff	50	35	Btss	84.1633	87.1301	20.0326	4.4	1160.01	299	1541.18	1086	395
	Table S2. Tau and strain calculations for paleosols

## Sheet: Table S4 TOC_pH
Table S4. Total organic carbon (TOC) and pH of early Eocene paleosols from La Jolla and Cardiff
Location	Pedotype	Depth (cm)	Horizon	TOC 1 (%)	TO2 C (%)	Error	pH	Error
La Jolla	Hwatt	4	E	0.0649162	0.0789466	0.00379702	3.52333	0.0208167
La Jolla	Hwatt	10	Btg	0.0454886	0.0531345	0.00329686	4.64	0.0173205
La Jolla	Hwatt	18	Btg	0.0522554	0.0547932	0.003104	3.88667	0.0251661
La Jolla	Hwatt	35	Btg	0.026498	0.0284506	0.0032181	4.12	0.0264575
La Jolla	Hwatt	50	Btg	0.0302576	0.0322395	0.00334113	4.30333	0.0152753
La Jolla	Hwatt	75	C	0.0280595	0.0308824	0.00348151	4.46333	0.0057735
La Jolla	Hwatt	125	C	0.0329938	0.0363154	0.00360707	6.28333	0.0152753
Cardiff	Psiiw	5	A	0.0191943	0.0208228	0.00372611	7.37333	0.0305505
Cardiff	Psiiw	15	A	0.0343406	0.0374299	0.00392032	8.67667	0.0057735
Cardiff	Psiiw	25	Btss	0.0312283	0.0310646	0.00409447	7.94	0.04
Cardiff	Psiiw	35	Btss	0.054443	0.0633276	0.0044182	8.22	0
Cardiff	Psiiw	60	Btss	0.0737295	0.0735985	0.00307362	8.17667	0.0208167
Cardiff	Psiiw	100	C	0.0543692	0.054083	0.00323809	7.72333	0.011547
Cardiff	Ha mulh	5	A	0.0217592	0.0253977	0.0026637	8.99333	0.0152753
Cardiff	Ha mulh	15	Btss	0.0256305	0.0252416	0.00188996	8.77667	0.023094
Cardiff	Ha mulh	20	Btss	0.0252101	0.0263636	0.002665	8.50667	0.0208167
Cardiff	Ha mulh	35	Btss	0.0459274	0.0400023	0.003	8.76667	0.0208167
Cardiff	Ha mulh	50	C	0.0201597	0.0197903	0.003	8.90667	0.0152753
											La Jolla - TOC					La Jolla - pH				Cardiff- pH				Cardiff- pH

## Sheet: Table S5 Reconstruction
Table S5. Reconstruction of soil-forming factors
Pedotype	"Hwatt" "Red"	"Mshap" 'White"	"Psiiw" "Green"	"Psiiw" "Green"	"Ha mulh" "Surf"
Location	La Jolla	La Jolla	Cardiff	Cardiff	Cardiff
Soil Taxonomy	Aquult	Aquult	Vertisol	Vertisol	Vertisol
FAO Map	Dystric Gleyisol	Dystric Cambisol	Vertisol	Vertisol	Vertisol
Australia	Humic Gley	Brown Earth	Red Clay	Red Clay	Red Clay
Climate	Not diagnostic	Humid, everwet	Warm, humid, seasonally dry	Warm, humid, seasonally dry	Warm, humid, seasonally dry
Organisms	Seasonally dry swamp forest	Tropical forest, single tier	Seasonally dry tropical woodland	Seasonally dry tropical woodland	Seasonally dry tropical woodland
Topography	Seasonally wet coastal lowland	Well-drained alluvial terrace	Well-drained coastal terrace	Well-drained coastal terrace	Well-drained coastal terrace
Parent Material	Conglomerate	Conglomerate	Quartzofelspathic silt and sand	Quartzofelspathic silt and sand	Quartzofelspathic silt and sand
Time for Formation (years)	10^4-10^6	10^4-10^6	10^3-10^5	10^3-10^5	10^3-10^6

## Sheet: Table S6_VNIR
				Table S6. Visible/near-infrared spectra of paleosols
Wavelength	S1	Wavelength	S2.asd.sco	Wavelength	S4_nonred00000.asd.sco	Wavelength	S6_red00000.asd.sco	Wavelength	S6_nonred00000.asd.sco	Wavelength	S25_slickenslide00000.asd.sco		S28_sandstone00000.asd.sco	Wavelength	S2900000.asd.sco	Wavelength	S3400000.asd.sco	Wavelength	S3700000.asd.sco	Wavelength	S400000.asd.sco	Wavelength	Torrey_Pines00000.asd.sco	Wavelength	Torrey_Pines00001.asd.sco	Wavelength	Torrey_Pines_powdered00000.asd.sco	Kaolinite_LAB KAO 103	Reflectance	Illite ILL 101	Reflectance
0.35	0.463755	0.35	0.324873	0.35	0.186175	0.35	0.0946054	0.35	0.121653	0.35	0.176464	0.35	0.200552	0.35	0.0993943	0.35	0.12518	0.35	0.107217	0.35	0.162471	0.35	0.141001	0.35	0.162749	0.35	0.120732	0.35	0.436593	0.35	0.23811
0.351	0.465442	0.351	0.326051	0.351	0.185518	0.351	0.0895825	0.351	0.118428	0.351	0.172205	0.351	0.203272	0.351	0.0959963	0.351	0.125405	0.351	0.108662	0.351	0.159716	0.351	0.140135	0.351	0.161536	0.351	0.121713	0.351	0.436593	0.351	0.23811
0.352	0.465211	0.352	0.327182	0.352	0.184243	0.352	0.0902601	0.352	0.118738	0.352	0.175021	0.352	0.204989	0.352	0.0961544	0.352	0.127273	0.352	0.110624	0.352	0.158617	0.352	0.141602	0.352	0.163141	0.352	0.124102	0.352	0.438709	0.352	0.241516
0.353	0.465965	0.353	0.328144	0.353	0.182914	0.353	0.0915681	0.353	0.119121	0.353	0.178063	0.353	0.206735	0.353	0.0972263	0.353	0.128487	0.353	0.111556	0.353	0.157817	0.353	0.142863	0.353	0.164587	0.353	0.1257	0.353	0.440937	0.353	0.245261
0.354	0.46953	0.354	0.328794	0.354	0.181674	0.354	0.0876705	0.354	0.11629	0.354	0.174213	0.354	0.209595	0.354	0.0962505	0.354	0.127519	0.354	0.111134	0.354	0.155452	0.354	0.141732	0.354	0.163479	0.354	0.125244	0.354	0.447345	0.354	0.244414
0.355	0.472616	0.355	0.328516	0.355	0.179736	0.355	0.0852123	0.355	0.116578	0.355	0.1733	0.355	0.208322	0.355	0.0976495	0.355	0.127618	0.355	0.109635	0.355	0.153248	0.355	0.139977	0.355	0.163148	0.355	0.123884	0.355	0.450385	0.355	0.243224
0.356	0.474513	0.356	0.329227	0.356	0.17858	0.356	0.0839305	0.356	0.116926	0.356	0.172458	0.356	0.208643	0.356	0.0986178	0.356	0.127808	0.356	0.109634	0.356	0.152075	0.356	0.13969	0.356	0.162614	0.356	0.124229	0.356	0.452264	0.356	0.24216
0.357	0.475652	0.357	0.331266	0.357	0.178575	0.357	0.0836587	0.357	0.116104	0.357	0.171272	0.357	0.211637	0.357	0.0979744	0.357	0.127651	0.357	0.111114	0.357	0.152195	0.357	0.141157	0.357	0.162081	0.357	0.126332	0.357	0.454733	0.357	0.241721
0.358	0.477826	0.358	0.332409	0.358	0.178416	0.358	0.0856227	0.358	0.11651	0.358	0.17492	0.358	0.210056	0.358	0.0975304	0.358	0.128089	0.358	0.109778	0.358	0.15358	0.358	0.14226	0.358	0.164522	0.358	0.126522	0.358	0.458918	0.358	0.242249
0.359	0.481856	0.359	0.33349	0.359	0.177481	0.359	0.0849983	0.359	0.11591	0.359	0.176183	0.359	0.210671	0.359	0.0952916	0.359	0.126787	0.359	0.108869	0.359	0.152508	0.359	0.141866	0.359	0.164718	0.359	0.124051	0.359	0.462829	0.359	0.243465
0.36	0.485709	0.36	0.334538	0.36	0.176695	0.36	0.0830975	0.36	0.114983	0.36	0.175442	0.36	0.212947	0.36	0.0932844	0.36	0.125056	0.36	0.1086	0.36	0.150437	0.36	0.140745	0.36	0.163295	0.36	0.121821	0.36	0.466	0.36	0.24533
0.361	0.486006	0.361	0.335323	0.361	0.177726	0.361	0.0841815	0.361	0.115707	0.361	0.176599	0.361	0.212948	0.361	0.0953229	0.361	0.125902	0.361	0.107877	0.361	0.1513	0.361	0.140705	0.361	0.163637	0.361	0.124511	0.361	0.471493	0.361	0.244043
0.362	0.487034	0.362	0.337715	0.362	0.178214	0.362	0.0855213	0.362	0.11589	0.362	0.176875	0.362	0.21179	0.362	0.0958023	0.362	0.125537	0.362	0.107564	0.362	0.151272	0.362	0.141125	0.362	0.163115	0.362	0.125386	0.362	0.476059	0.362	0.243487
0.363	0.488105	0.363	0.339877	0.363	0.178802	0.363	0.0857821	0.363	0.115897	0.363	0.177231	0.363	0.211354	0.363	0.0953397	0.363	0.124679	0.363	0.107696	0.363	0.150452	0.363	0.140612	0.363	0.162372	0.363	0.124318	0.363	0.479903	0.363	0.243703
0.364	0.488371	0.364	0.340296	0.364	0.179828	0.364	0.0845083	0.364	0.116163	0.364	0.178384	0.364	0.212805	0.364	0.0952502	0.364	0.12462	0.364	0.10801	0.364	0.149614	0.364	0.138797	0.364	0.162423	0.364	0.122839	0.364	0.483732	0.364	0.245151
0.365	0.490269	0.365	0.34186	0.365	0.177496	0.365	0.0835178	0.365	0.115264	0.365	0.177095	0.365	0.213838	0.365	0.0942443	0.365	0.125542	0.365	0.10773	0.365	0.148939	0.365	0.140201	0.365	0.163361	0.365	0.123741	0.365	0.487572	0.365	0.247349
0.366	0.49373	0.366	0.342974	0.366	0.176408	0.366	0.0831842	0.366	0.114378	0.366	0.175703	0.366	0.214405	0.366	0.0939333	0.366	0.125457	0.366	0.107098	0.366	0.149259	0.366	0.141562	0.366	0.1643	0.366	0.123949	0.366	0.491834	0.366	0.248616
0.367	0.497852	0.367	0.343231	0.367	0.177821	0.367	0.0832931	0.367	0.114126	0.367	0.175428	0.367	0.214557	0.367	0.0946796	0.367	0.12417	0.367	0.106504	0.367	0.150245	0.367	0.141822	0.367	0.164786	0.367	0.122913	0.367	0.497241	0.367	0.247009
0.368	0.500639	0.368	0.344203	0.368	0.177334	0.368	0.0828305	0.368	0.114282	0.368	0.175655	0.368	0.214243	0.368	0.0947871	0.368	0.124542	0.368	0.106839	0.368	0.149574	0.368	0.144087	0.368	0.164991	0.368	0.124651	0.368	0.501028	0.368	0.247435
0.369	0.501689	0.369	0.346419	0.369	0.177353	0.369	0.0820521	0.369	0.113978	0.369	0.175743	0.369	0.213978	0.369	0.0949828	0.369	0.12406	0.369	0.105022	0.369	0.149134	0.369	0.144167	0.369	0.1651	0.369	0.125183	0.369	0.505331	0.369	0.247739
0.37	0.502493	0.37	0.348767	0.37	0.178268	0.37	0.0814718	0.37	0.113632	0.37	0.175961	0.37	0.213933	0.37	0.0951233	0.37	0.123022	0.37	0.102989	0.37	0.14898	0.37	0.142888	0.37	0.164919	0.37	0.124703	0.37	0.510675	0.37	0.247462
0.371	0.505467	0.371	0.349269	0.371	0.179538	0.371	0.081733	0.371	0.114211	0.371	0.17696	0.371	0.214161	0.371	0.0947494	0.371	0.123006	0.371	0.104891	0.371	0.148407	0.371	0.143397	0.371	0.164206	0.371	0.125236	0.371	0.514301	0.371	0.247684
0.372	0.507893	0.372	0.349326	0.372	0.178733	0.372	0.0814095	0.372	0.113629	0.372	0.176894	0.372	0.215984	0.372	0.0943311	0.372	0.124093	0.372	0.105611	0.372	0.147745	0.372	0.144151	0.372	0.165481	0.372	0.125129	0.372	0.51865	0.372	0.248572
0.373	0.510503	0.373	0.350621	0.373	0.178114	0.373	0.0819394	0.373	0.113479	0.373	0.177218	0.373	0.217489	0.373	0.0945242	0.373	0.125421	0.373	0.105554	0.373	0.148509	0.373	0.145071	0.373	0.167216	0.373	0.125331	0.373	0.523212	0.373	0.249928
0.374	0.513845	0.374	0.353778	0.374	0.179628	0.374	0.0839613	0.374	0.114994	0.374	0.178934	0.374	0.217254	0.374	0.0955019	0.374	0.12597	0.374	0.105759	0.374	0.151045	0.374	0.146048	0.374	0.167691	0.374	0.126564	0.374	0.526119	0.374	0.251333
0.375	0.515186	0.375	0.355667	0.375	0.180805	0.375	0.0831212	0.375	0.115658	0.375	0.179031	0.375	0.218052	0.375	0.0956399	0.375	0.1247	0.375	0.105469	0.375	0.150707	0.375	0.145893	0.375	0.167445	0.375	0.127006	0.375	0.530026	0.375	0.253131
0.376	0.516505	0.376	0.355599	0.376	0.180225	0.376	0.0809487	0.376	0.114454	0.376	0.178036	0.376	0.218839	0.376	0.0952328	0.376	0.123695	0.376	0.105046	0.376	0.14856	0.376	0.14562	0.376	0.167584	0.376	0.126893	0.376	0.534586	0.376	0.254732
0.377	0.518627	0.377	0.354681	0.377	0.178635	0.377	0.0791615	0.377	0.112352	0.377	0.177228	0.377	0.219517	0.377	0.0947445	0.377	0.123925	0.377	0.104697	0.377	0.14652	0.377	0.145887	0.377	0.168161	0.377	0.126761	0.377	0.53991	0.377	0.255591
0.378	0.520594	0.378	0.356842	0.378	0.180177	0.378	0.0798849	0.378	0.113465	0.378	0.179255	0.378	0.22184	0.378	0.0948661	0.378	0.124915	0.378	0.10436	0.378	0.147988	0.378	0.147008	0.378	0.167563	0.378	0.127694	0.378	0.542163	0.378	0.257218
0.379	0.522235	0.379	0.358606	0.379	0.181325	0.379	0.0802907	0.379	0.114223	0.379	0.180391	0.379	0.222544	0.379	0.0949764	0.379	0.124895	0.379	0.104313	0.379	0.148832	0.379	0.14688	0.379	0.167323	0.379	0.127687	0.379	0.545101	0.379	0.258433
0.38	0.523769	0.38	0.35942	0.38	0.181714	0.38	0.0800072	0.38	0.114248	0.38	0.180809	0.38	0.222547	0.38	0.0950834	0.38	0.124741	0.38	0.104472	0.38	0.148803	0.38	0.146445	0.38	0.168004	0.38	0.127383	0.38	0.549403	0.38	0.259031
0.381	0.525635	0.381	0.359937	0.381	0.18225	0.381	0.0796934	0.381	0.114449	0.381	0.182235	0.381	0.224467	0.381	0.0954103	0.381	0.126352	0.381	0.104541	0.381	0.14923	0.381	0.147865	0.381	0.169636	0.381	0.128447	0.381	0.551769	0.381	0.260763
0.382	0.527779	0.382	0.360548	0.382	0.182767	0.382	0.0789869	0.382	0.11466	0.382	0.182626	0.382	0.225957	0.382	0.0953714	0.382	0.126455	0.382	0.103734	0.382	0.148904	0.382	0.148473	0.382	0.170266	0.382	0.128549	0.382	0.554573	0.382	0.262546
0.383	0.529213	0.383	0.361586	0.383	0.182981	0.383	0.0784543	0.383	0.114718	0.383	0.182708	0.383	0.227206	0.383	0.0951287	0.383	0.126	0.383	0.103284	0.383	0.148598	0.383	0.148859	0.383	0.170258	0.383	0.128475	0.383	0.557719	0.383	0.264522
0.384	0.529635	0.384	0.363249	0.384	0.182942	0.384	0.0785913	0.384	0.11474	0.384	0.183444	0.384	0.228532	0.384	0.0949473	0.384	0.126239	0.384	0.103991	0.384	0.148981	0.384	0.149732	0.384	0.170372	0.384	0.129156	0.384	0.561156	0.384	0.267347
0.385	0.531818	0.385	0.365667	0.385	0.184038	0.385	0.0793048	0.385	0.11614	0.385	0.185057	0.385	0.228984	0.385	0.0948912	0.385	0.126814	0.385	0.103906	0.385	0.149121	0.385	0.150152	0.385	0.171174	0.385	0.130191	0.385	0.564325	0.385	0.268752
0.386	0.533939	0.386	0.367332	0.386	0.185093	0.386	0.0794852	0.386	0.116608	0.386	0.18612	0.386	0.230212	0.386	0.0952317	0.386	0.127057	0.386	0.103434	0.386	0.149602	0.386	0.15048	0.386	0.171982	0.386	0.130675	0.386	0.567369	0.386	0.270438
0.387	0.535349	0.387	0.368046	0.387	0.185711	0.387	0.0790906	0.387	0.115847	0.387	0.186548	0.387	0.23245	0.387	0.0959622	0.387	0.127224	0.387	0.103079	0.387	0.150306	0.387	0.15122	0.387	0.172599	0.387	0.130781	0.387	0.570373	0.387	0.273776
0.388	0.537144	0.388	0.369456	0.388	0.186663	0.388	0.0797271	0.388	0.116465	0.388	0.18828	0.388	0.233965	0.388	0.0967485	0.388	0.12911	0.388	0.103547	0.388	0.150051	0.388	0.153246	0.388	0.17349	0.388	0.132366	0.388	0.572741	0.388	0.275082
0.389	0.538805	0.389	0.370504	0.389	0.187246	0.389	0.0789981	0.389	0.116754	0.389	0.189097	0.389	0.235149	0.389	0.0973168	0.389	0.129816	0.389	0.103583	0.389	0.149626	0.389	0.154676	0.389	0.17475	0.389	0.13296	0.389	0.574917	0.389	0.276921
0.39	0.540254	0.39	0.37127	0.39	0.187445	0.39	0.0776171	0.39	0.116616	0.39	0.189364	0.39	0.235886	0.39	0.0973723	0.39	0.129644	0.39	0.103178	0.39	0.149418	0.39	0.155649	0.39	0.176057	0.39	0.133192	0.39	0.577003	0.39	0.279665
0.391	0.54155	0.391	0.372275	0.391	0.187569	0.391	0.0775111	0.391	0.116562	0.391	0.190462	0.391	0.236061	0.391	0.0968019	0.391	0.130204	0.391	0.102874	0.391	0.149652	0.391	0.157105	0.391	0.176919	0.391	0.134831	0.391	0.57972	0.391	0.282281
0.392	0.542316	0.392	0.373798	0.392	0.18837	0.392	0.0776697	0.392	0.116672	0.392	0.191909	0.392	0.237835	0.392	0.0981331	0.392	0.131239	0.392	0.10318	0.392	0.150108	0.392	0.158336	0.392	0.177664	0.392	0.136029	0.392	0.582341	0.392	0.284653
0.393	0.543417	0.393	0.37505	0.393	0.188822	0.393	0.077402	0.393	0.11661	0.393	0.192851	0.393	0.240016	0.393	0.0995279	0.393	0.1319	0.393	0.103644	0.393	0.150135	0.393	0.15947	0.393	0.178703	0.393	0.136847	0.393	0.584813	0.393	0.286699
0.394	0.545267	0.394	0.375657	0.394	0.188395	0.394	0.0766387	0.394	0.116337	0.394	0.193019	0.394	0.241381	0.394	0.0993646	0.394	0.131789	0.394	0.103772	0.394	0.149606	0.394	0.160771	0.394	0.180181	0.394	0.137664	0.394	0.586983	0.394	0.288027
0.395	0.54597	0.395	0.377361	0.395	0.189479	0.395	0.0774289	0.395	0.117285	0.395	0.194493	0.395	0.242618	0.395	0.0992845	0.395	0.132367	0.395	0.103477	0.395	0.150539	0.395	0.162522	0.395	0.181341	0.395	0.138721	0.395	0.589174	0.395	0.290515
0.396	0.546519	0.396	0.378931	0.396	0.190216	0.396	0.0777804	0.396	0.117689	0.396	0.195295	0.396	0.243856	0.396	0.0994731	0.396	0.133355	0.396	0.103243	0.396	0.15111	0.396	0.164137	0.396	0.182056	0.396	0.140057	0.396	0.59136	0.396	0.293125
0.397	0.547554	0.397	0.379934	0.397	0.19013	0.397	0.077194	0.397	0.117372	0.397	0.19522	0.397	0.245142	0.397	0.0998807	0.397	0.134329	0.397	0.103343	0.397	0.150835	0.397	0.165458	0.397	0.182685	0.397	0.14151	0.397	0.593573	0.397	0.295323
0.398	0.54935	0.398	0.381083	0.398	0.190707	0.398	0.0773214	0.398	0.118584	0.398	0.19672	0.398	0.2465	0.398	0.100215	0.398	0.134688	0.398	0.103922	0.398	0.151174	0.398	0.166874	0.398	0.184368	0.398	0.142658	0.398	0.595387	0.398	0.297165
0.399	0.550449	0.399	0.382056	0.399	0.191541	0.399	0.0771713	0.399	0.118851	0.399	0.197761	0.399	0.247513	0.399	0.100561	0.399	0.134683	0.399	0.103667	0.399	0.151163	0.399	0.168488	0.399	0.185735	0.399	0.14354	0.399	0.597336	0.399	0.298867
0.4	0.551031	0.4	0.382898	0.4	0.192375	0.4	0.0768713	0.4	0.118455	0.4	0.198391	0.4	0.248405	0.4	0.100984	0.4	0.134858	0.4	0.103091	0.4	0.151	0.4	0.170328	0.4	0.186781	0.4	0.144355	0.4	0.599441	0.4	0.300487
0.401	0.551975	0.401	0.383793	0.401	0.19296	0.401	0.0769341	0.401	0.118757	0.401	0.199446	0.401	0.249664	0.401	0.101532	0.401	0.135807	0.401	0.103435	0.401	0.151279	0.401	0.172346	0.401	0.188065	0.401	0.14536	0.401	0.601102	0.401	0.302786
0.402	0.552977	0.402	0.384851	0.402	0.193268	0.402	0.0766667	0.402	0.118877	0.402	0.200163	0.402	0.251019	0.402	0.101806	0.402	0.135898	0.402	0.103637	0.402	0.151047	0.402	0.174224	0.402	0.189651	0.402	0.145987	0.402	0.603248	0.402	0.304756
0.403	0.553934	0.403	0.386019	0.403	0.193681	0.403	0.0765028	0.403	0.119029	0.403	0.201076	0.403	0.252359	0.403	0.101975	0.403	0.135921	0.403	0.103567	0.403	0.150883	0.403	0.17615	0.403	0.1914	0.403	0.147	0.403	0.605513	0.403	0.30652
0.404	0.554768	0.404	0.387068	0.404	0.194437	0.404	0.0767371	0.404	0.119385	0.404	0.202497	0.404	0.253675	0.404	0.102298	0.404	0.136648	0.404	0.103382	0.404	0.15125	0.404	0.178227	0.404	0.193073	0.404	0.148829	0.404	0.607311	0.404	0.308315
0.405	0.55537	0.405	0.387096	0.405	0.194982	0.405	0.0763996	0.405	0.119255	0.405	0.203102	0.405	0.255305	0.405	0.103083	0.405	0.137266	0.405	0.10373	0.405	0.151187	0.405	0.179904	0.405	0.194232	0.405	0.149898	0.405	0.608832	0.405	0.310366
0.406	0.556014	0.406	0.387572	0.406	0.19565	0.406	0.0762399	0.406	0.119285	0.406	0.203843	0.406	0.256605	0.406	0.103639	0.406	0.137527	0.406	0.104002	0.406	0.151387	0.406	0.181382	0.406	0.195252	0.406	0.150788	0.406	0.610377	0.406	0.312105
0.407	0.556682	0.407	0.388811	0.407	0.196486	0.407	0.0764378	0.407	0.119604	0.407	0.204967	0.407	0.257455	0.407	0.103746	0.407	0.13765	0.407	0.103938	0.407	0.151967	0.407	0.182857	0.407	0.196372	0.407	0.151852	0.407	0.612158	0.407	0.313208
0.408	0.556807	0.408	0.38936	0.408	0.197093	0.408	0.0762803	0.408	0.119538	0.408	0.205594	0.408	0.258487	0.408	0.103856	0.408	0.138597	0.408	0.103755	0.408	0.152117	0.408	0.184555	0.408	0.19767	0.408	0.153091	0.408	0.613561	0.408	0.315087
0.409	0.557372	0.409	0.390267	0.409	0.19751	0.409	0.0761134	0.409	0.119504	0.409	0.206363	0.409	0.259553	0.409	0.103808	0.409	0.139295	0.409	0.103658	0.409	0.15243	0.409	0.185847	0.409	0.198665	0.409	0.15397	0.409	0.614926	0.409	0.316631
0.41	0.558292	0.41	0.391299	0.41	0.197936	0.41	0.0761544	0.41	0.119679	0.41	0.207239	0.41	0.260621	0.41	0.103872	0.41	0.139647	0.41	0.103643	0.41	0.152808	0.41	0.186869	0.41	0.199492	0.41	0.154636	0.41	0.616306	0.41	0.317853
0.411	0.558988	0.411	0.391719	0.411	0.198646	0.411	0.0765531	0.411	0.120139	0.411	0.207922	0.411	0.261682	0.411	0.104472	0.411	0.139985	0.411	0.103605	0.411	0.152878	0.411	0.188093	0.411	0.200553	0.411	0.155538	0.411	0.617972	0.411	0.320143
0.412	0.559462	0.412	0.392611	0.412	0.199299	0.412	0.076568	0.412	0.120664	0.412	0.208862	0.412	0.262762	0.412	0.105039	0.412	0.140357	0.412	0.103782	0.412	0.153252	0.412	0.189153	0.412	0.201454	0.412	0.156261	0.412	0.619395	0.412	0.321812
0.413	0.559636	0.413	0.393666	0.413	0.199896	0.413	0.0764864	0.413	0.121157	0.413	0.209753	0.413	0.26384	0.413	0.105586	0.413	0.140862	0.413	0.104064	0.413	0.153697	0.413	0.190175	0.413	0.202181	0.413	0.156891	0.413	0.62069	0.413	0.32331
0.414	0.559557	0.414	0.394377	0.414	0.200485	0.414	0.0765843	0.414	0.121517	0.414	0.210256	0.414	0.264826	0.414	0.106122	0.414	0.141476	0.414	0.104283	0.414	0.153916	0.414	0.191213	0.414	0.202763	0.414	0.157496	0.414	0.622067	0.414	0.32549
0.415	0.559714	0.415	0.394465	0.415	0.201025	0.415	0.0761901	0.415	0.121393	0.415	0.210388	0.415	0.265332	0.415	0.106098	0.415	0.141621	0.415	0.104314	0.415	0.153989	0.415	0.191643	0.415	0.203025	0.415	0.157613	0.415	0.623383	0.415	0.327018
0.416	0.560087	0.416	0.394703	0.416	0.20159	0.416	0.0757728	0.416	0.121608	0.416	0.210831	0.416	0.266026	0.416	0.106164	0.416	0.141878	0.416	0.104374	0.416	0.154205	0.416	0.191888	0.416	0.203399	0.416	0.157862	0.416	0.624721	0.416	0.328387
0.417	0.56056	0.417	0.395388	0.417	0.202269	0.417	0.0756603	0.417	0.122345	0.417	0.211763	0.417	0.267113	0.417	0.106588	0.417	0.142393	0.417	0.104565	0.417	0.15467	0.417	0.192217	0.417	0.203995	0.417	0.158417	0.417	0.626157	0.417	0.329811
0.418	0.560942	0.418	0.396059	0.418	0.20325	0.418	0.0759875	0.418	0.122726	0.418	0.212626	0.418	0.268058	0.418	0.106993	0.418	0.14251	0.418	0.1048	0.418	0.155268	0.418	0.192641	0.418	0.204378	0.418	0.158713	0.418	0.627335	0.418	0.33142
0.419	0.56102	0.419	0.396664	0.419	0.203878	0.419	0.0761908	0.419	0.123024	0.419	0.213012	0.419	0.268891	0.419	0.107524	0.419	0.142881	0.419	0.105146	0.419	0.155612	0.419	0.192955	0.419	0.204769	0.419	0.158781	0.419	0.628415	0.419	0.333246
0.42	0.560725	0.42	0.397192	0.42	0.204375	0.42	0.0762524	0.42	0.123325	0.42	0.213093	0.42	0.269588	0.42	0.107967	0.42	0.143375	0.42	0.105443	0.42	0.155826	0.42	0.193056	0.42	0.205043	0.42	0.158722	0.42	0.629457	0.42	0.33522
0.421	0.560107	0.421	0.39768	0.421	0.205434	0.421	0.0764461	0.421	0.123654	0.421	0.213398	0.421	0.270122	0.421	0.107934	0.421	0.143458	0.421	0.105423	0.421	0.156315	0.421	0.192897	0.421	0.204907	0.421	0.158697	0.421	0.630951	0.421	0.336783
0.422	0.560256	0.422	0.398117	0.422	0.206216	0.422	0.0763854	0.422	0.124037	0.422	0.213548	0.422	0.270947	0.422	0.108191	0.422	0.143685	0.422	0.10574	0.422	0.156694	0.422	0.192688	0.422	0.204729	0.422	0.158749	0.422	0.632241	0.422	0.338577
0.423	0.560666	0.423	0.398628	0.423	0.206945	0.423	0.0763335	0.423	0.124531	0.423	0.213752	0.423	0.271709	0.423	0.108598	0.423	0.14388	0.423	0.106107	0.423	0.157052	0.423	0.192421	0.423	0.204547	0.423	0.158609	0.423	0.633412	0.423	0.340422
0.424	0.560643	0.424	0.399323	0.424	0.207968	0.424	0.0765934	0.424	0.125162	0.424	0.21425	0.424	0.272066	0.424	0.108902	0.424	0.143852	0.424	0.106195	0.424	0.157564	0.424	0.192065	0.424	0.204343	0.424	0.158135	0.424	0.634555	0.424	0.342134
0.425	0.560504	0.425	0.40016	0.425	0.209053	0.425	0.0769703	0.425	0.125833	0.425	0.214882	0.425	0.272652	0.425	0.109352	0.425	0.144153	0.425	0.106559	0.425	0.158353	0.425	0.191736	0.425	0.204191	0.425	0.158169	0.425	0.635773	0.425	0.343835
0.426	0.560162	0.426	0.400851	0.426	0.21014	0.426	0.0773361	0.426	0.126475	0.426	0.215349	0.426	0.273226	0.426	0.109821	0.426	0.144465	0.426	0.106975	0.426	0.158997	0.426	0.191355	0.426	0.204061	0.426	0.15819	0.426	0.636892	0.426	0.345502
0.427	0.559703	0.427	0.401321	0.427	0.211218	0.427	0.0776301	0.427	0.127071	0.427	0.215553	0.427	0.273573	0.427	0.11016	0.427	0.144571	0.427	0.107264	0.427	0.159344	0.427	0.190837	0.427	0.203876	0.427	0.15786	0.427	0.637858	0.427	0.347156
0.428	0.55962	0.428	0.401895	0.428	0.212327	0.428	0.0778874	0.428	0.127697	0.428	0.215732	0.428	0.273538	0.428	0.110153	0.428	0.144495	0.428	0.107391	0.428	0.159739	0.428	0.190079	0.428	0.203467	0.428	0.157315	0.428	0.63894	0.428	0.348915
0.429	0.55953	0.429	0.402548	0.429	0.213501	0.429	0.0781541	0.429	0.128267	0.429	0.21606	0.429	0.273793	0.429	0.110174	0.429	0.144454	0.429	0.107561	0.429	0.16041	0.429	0.189154	0.429	0.20298	0.429	0.156585	0.429	0.640048	0.429	0.350717
0.43	0.559336	0.43	0.403234	0.43	0.214718	0.43	0.078439	0.43	0.128862	0.43	0.216401	0.43	0.274315	0.43	0.110366	0.43	0.144464	0.43	0.107785	0.43	0.161282	0.43	0.18817	0.43	0.20244	0.43	0.155794	0.43	0.641137	0.43	0.352557
0.431	0.559127	0.431	0.403874	0.431	0.215917	0.431	0.0787248	0.431	0.129683	0.431	0.216384	0.431	0.274597	0.431	0.110721	0.431	0.144404	0.431	0.107938	0.431	0.162046	0.431	0.187267	0.431	0.201791	0.431	0.155144	0.431	0.642013	0.431	0.35454
0.432	0.558636	0.432	0.404561	0.432	0.217088	0.432	0.0790114	0.432	0.130401	0.432	0.216448	0.432	0.274998	0.432	0.110983	0.432	0.144479	0.432	0.108305	0.432	0.162742	0.432	0.186477	0.432	0.201291	0.432	0.154701	0.432	0.643048	0.432	0.356219
0.433	0.558112	0.433	0.405236	0.433	0.21825	0.433	0.0794006	0.433	0.131096	0.433	0.216737	0.433	0.275346	0.433	0.111157	0.433	0.144594	0.433	0.108687	0.433	0.163491	0.433	0.185748	0.433	0.200898	0.433	0.154351	0.433	0.644065	0.433	0.357802
0.434	0.557872	0.434	0.405842	0.434	0.219434	0.434	0.0799354	0.434	0.131916	0.434	0.217237	0.434	0.275438	0.434	0.111331	0.434	0.144613	0.434	0.108847	0.434	0.164388	0.434	0.185049	0.434	0.200534	0.434	0.153962	0.434	0.644782	0.434	0.359588
0.435	0.557625	0.435	0.406551	0.435	0.220703	0.435	0.0800557	0.435	0.132655	0.435	0.21745	0.435	0.27579	0.435	0.111547	0.435	0.144697	0.435	0.109206	0.435	0.165098	0.435	0.184689	0.435	0.200452	0.435	0.153691	0.435	0.645697	0.435	0.36146
0.436	0.557616	0.436	0.407501	0.436	0.222041	0.436	0.0803768	0.436	0.133431	0.436	0.217654	0.436	0.276082	0.436	0.111872	0.436	0.144743	0.436	0.109564	0.436	0.16588	0.436	0.184653	0.436	0.200631	0.436	0.153655	0.436	0.646584	0.436	0.363324
0.437	0.55791	0.437	0.40868	0.437	0.223401	0.437	0.081131	0.437	0.134294	0.437	0.217977	0.437	0.276144	0.437	0.112263	0.437	0.144705	0.437	0.109807	0.437	0.166852	0.437	0.184904	0.437	0.201001	0.437	0.153896	0.437	0.647372	0.437	0.365174
0.438	0.558042	0.438	0.409741	0.438	0.224676	0.438	0.0813832	0.438	0.135077	0.438	0.21801	0.438	0.276374	0.438	0.112404	0.438	0.144722	0.438	0.110173	0.438	0.167688	0.438	0.185456	0.438	0.201431	0.438	0.154335	0.438	0.648462	0.438	0.366652
0.439	0.558168	0.439	0.410932	0.439	0.225975	0.439	0.0816959	0.439	0.135796	0.439	0.217924	0.439	0.2764	0.439	0.112485	0.439	0.144653	0.439	0.110485	0.439	0.16844	0.439	0.186204	0.439	0.202022	0.439	0.154849	0.439	0.64948	0.439	0.368322
0.44	0.558404	0.44	0.412246	0.44	0.227288	0.44	0.0821585	0.44	0.136477	0.44	0.217787	0.44	0.27623	0.44	0.112572	0.44	0.144519	0.44	0.110705	0.44	0.169165	0.44	0.187104	0.44	0.2028	0.44	0.155439	0.44	0.650408	0.44	0.370121
0.441	0.558849	0.441	0.413437	0.441	0.228494	0.441	0.0824501	0.441	0.137164	0.441	0.217588	0.441	0.276214	0.441	0.112625	0.441	0.1445	0.441	0.110912	0.441	0.169943	0.441	0.188167	0.441	0.203734	0.441	0.156225	0.441	0.651284	0.441	0.371606
0.442	0.559283	0.442	0.414605	0.442	0.229625	0.442	0.08271	0.442	0.137826	0.442	0.21745	0.442	0.276123	0.442	0.112635	0.442	0.14445	0.442	0.111209	0.442	0.170772	0.442	0.189286	0.442	0.204648	0.442	0.157039	0.442	0.652048	0.442	0.373093
0.443	0.559716	0.443	0.415699	0.443	0.230735	0.443	0.0829905	0.443	0.13847	0.443	0.217326	0.443	0.275944	0.443	0.112634	0.443	0.144339	0.443	0.111526	0.443	0.171569	0.443	0.190457	0.443	0.205583	0.443	0.157916	0.443	0.652795	0.443	0.374518
0.444	0.560217	0.444	0.416669	0.444	0.231881	0.444	0.0833119	0.444	0.139114	0.444	0.217129	0.444	0.275731	0.444	0.112662	0.444	0.144174	0.444	0.111739	0.444	0.172248	0.444	0.191713	0.444	0.206626	0.444	0.15892	0.444	0.65362	0.444	0.375771
0.445	0.560587	0.445	0.417849	0.445	0.233024	0.445	0.0835924	0.445	0.139801	0.445	0.217019	0.445	0.275575	0.445	0.11259	0.445	0.143954	0.445	0.111866	0.445	0.172968	0.445	0.193002	0.445	0.207527	0.445	0.159731	0.445	0.654547	0.445	0.377314
0.446	0.560954	0.446	0.419033	0.446	0.234052	0.446	0.0838429	0.446	0.140445	0.446	0.217004	0.446	0.275509	0.446	0.112567	0.446	0.143805	0.446	0.112079	0.446	0.173672	0.446	0.194342	0.446	0.2085	0.446	0.160522	0.446	0.655432	0.446	0.378794
0.447	0.561399	0.447	0.420029	0.447	0.234901	0.447	0.084066	0.447	0.140976	0.447	0.217086	0.447	0.275596	0.447	0.112701	0.447	0.143829	0.447	0.112444	0.447	0.174275	0.447	0.195728	0.447	0.209666	0.447	0.161429	0.447	0.656231	0.447	0.380103
0.448	0.561742	0.448	0.420902	0.448	0.235657	0.448	0.0841885	0.448	0.141411	0.448	0.217325	0.448	0.276008	0.448	0.112837	0.448	0.144012	0.448	0.112621	0.448	0.174669	0.448	0.197068	0.448	0.210687	0.448	0.162276	0.448	0.657006	0.448	0.381565
0.449	0.561973	0.449	0.42166	0.449	0.236365	0.449	0.0843147	0.449	0.141825	0.449	0.217807	0.449	0.276759	0.449	0.113255	0.449	0.1444	0.449	0.113002	0.449	0.175135	0.449	0.198419	0.449	0.211729	0.449	0.163129	0.449	0.657766	0.449	0.382883
0.45	0.562162	0.45	0.422362	0.45	0.237056	0.45	0.0844656	0.45	0.142198	0.45	0.218577	0.45	0.277793	0.45	0.113932	0.45	0.144967	0.45	0.113602	0.45	0.175708	0.45	0.199746	0.45	0.212785	0.45	0.164004	0.45	0.65853	0.45	0.38407
0.451	0.56249	0.451	0.423161	0.451	0.237761	0.451	0.084563	0.451	0.142375	0.451	0.219638	0.451	0.27895	0.451	0.114461	0.451	0.14558	0.451	0.113958	0.451	0.17612	0.451	0.200869	0.451	0.21361	0.451	0.164851	0.451	0.659339	0.451	0.385157
0.452	0.562801	0.452	0.423747	0.452	0.238379	0.452	0.0845978	0.452	0.142652	0.452	0.220904	0.452	0.280473	0.452	0.115172	0.452	0.146468	0.452	0.11439	0.452	0.176514	0.452	0.202083	0.452	0.214575	0.452	0.165683	0.452	0.659962	0.452	0.386412
0.453	0.563063	0.453	0.424186	0.453	0.238906	0.453	0.0846129	0.453	0.14299	0.453	0.222331	0.453	0.282224	0.453	0.115987	0.453	0.147516	0.453	0.114859	0.453	0.17692	0.453	0.203339	0.453	0.215557	0.453	0.166454	0.453	0.660605	0.453	0.387686
0.454	0.563292	0.454	0.424702	0.454	0.239381	0.454	0.0846666	0.454	0.1432	0.454	0.223888	0.454	0.28392	0.454	0.116694	0.454	0.148486	0.454	0.115212	0.454	0.17732	0.454	0.204451	0.454	0.216247	0.454	0.167117	0.454	0.661498	0.454	0.388817
0.455	0.563516	0.455	0.425199	0.455	0.239752	0.455	0.0845879	0.455	0.143208	0.455	0.225511	0.455	0.28578	0.455	0.117589	0.455	0.14958	0.455	0.115755	0.455	0.177582	0.455	0.205582	0.455	0.217009	0.455	0.167911	0.455	0.662194	0.455	0.390194
0.456	0.563786	0.456	0.425586	0.456	0.240115	0.456	0.0845239	0.456	0.143222	0.456	0.227274	0.456	0.287695	0.456	0.118632	0.456	0.150766	0.456	0.116301	0.456	0.177856	0.456	0.20665	0.456	0.217844	0.456	0.168601	0.456	0.662839	0.456	0.391494
0.457	0.564093	0.457	0.425809	0.457	0.240523	0.457	0.0845748	0.457	0.143391	0.457	0.22917	0.457	0.289548	0.457	0.119728	0.457	0.151965	0.457	0.116713	0.457	0.178242	0.457	0.207604	0.457	0.218698	0.457	0.169043	0.457	0.663471	0.457	0.39263
0.458	0.564192	0.458	0.425947	0.458	0.240792	0.458	0.0844302	0.458	0.143416	0.458	0.230816	0.458	0.291442	0.458	0.120854	0.458	0.153121	0.458	0.117408	0.458	0.178452	0.458	0.208678	0.458	0.219618	0.458	0.169816	0.458	0.66422	0.458	0.393739
0.459	0.564193	0.459	0.426116	0.459	0.241015	0.459	0.08427	0.459	0.143418	0.459	0.232336	0.459	0.293174	0.459	0.121834	0.459	0.154153	0.459	0.11799	0.459	0.178647	0.459	0.209646	0.459	0.22032	0.459	0.170501	0.459	0.664903	0.459	0.394899
0.46	0.564207	0.46	0.426367	0.46	0.241246	0.46	0.0841864	0.46	0.143452	0.46	0.233791	0.46	0.294695	0.46	0.122624	0.46	0.155056	0.46	0.118345	0.46	0.178884	0.46	0.210442	0.46	0.220776	0.46	0.170959	0.46	0.665547	0.46	0.396063
0.461	0.564359	0.461	0.426681	0.461	0.241473	0.461	0.0841244	0.461	0.143444	0.461	0.235106	0.461	0.296229	0.461	0.123386	0.461	0.155951	0.461	0.118857	0.461	0.179007	0.461	0.211294	0.461	0.221392	0.461	0.171561	0.461	0.666314	0.461	0.39703
0.462	0.564493	0.462	0.426948	0.462	0.241627	0.462	0.0840249	0.462	0.14338	0.462	0.236388	0.462	0.29751	0.462	0.124035	0.462	0.156689	0.462	0.119278	0.462	0.1792	0.462	0.211936	0.462	0.221947	0.462	0.172004	0.462	0.666965	0.462	0.398056
0.463	0.564583	0.463	0.42716	0.463	0.241728	0.463	0.083909	0.463	0.143279	0.463	0.237572	0.463	0.298638	0.463	0.124647	0.463	0.157344	0.463	0.119645	0.463	0.179441	0.463	0.212489	0.463	0.222467	0.463	0.172349	0.463	0.667561	0.463	0.399134
0.464	0.56467	0.464	0.427368	0.464	0.241853	0.464	0.0838468	0.464	0.143186	0.464	0.238507	0.464	0.299909	0.464	0.125374	0.464	0.15811	0.464	0.120136	0.464	0.179598	0.464	0.213278	0.464	0.223083	0.464	0.172845	0.464	0.668146	0.464	0.400298
0.465	0.56469	0.465	0.427533	0.465	0.242029	0.465	0.0838	0.465	0.143163	0.465	0.239525	0.465	0.300999	0.465	0.125944	0.465	0.158768	0.465	0.120506	0.465	0.179778	0.465	0.214008	0.465	0.223558	0.465	0.173346	0.465	0.668892	0.465	0.401358
0.466	0.564741	0.466	0.427674	0.466	0.242194	0.466	0.0837446	0.466	0.143179	0.466	0.2405	0.466	0.30198	0.466	0.126437	0.466	0.159312	0.466	0.12085	0.466	0.179917	0.466	0.214679	0.466	0.223965	0.466	0.173826	0.466	0.669575	0.466	0.402427
0.467	0.564902	0.467	0.427824	0.467	0.242288	0.467	0.0836644	0.467	0.143174	0.467	0.241273	0.467	0.302977	0.467	0.126969	0.467	0.159786	0.467	0.121291	0.467	0.179962	0.467	0.215334	0.467	0.224427	0.467	0.174273	0.467	0.670142	0.467	0.403533
0.468	0.564961	0.468	0.42802	0.468	0.242366	0.468	0.0835737	0.468	0.143034	0.468	0.242082	0.468	0.30394	0.468	0.127411	0.468	0.160228	0.468	0.121674	0.468	0.180139	0.468	0.215898	0.468	0.224933	0.468	0.174618	0.468	0.670726	0.468	0.404521
0.469	0.564938	0.469	0.428217	0.469	0.24247	0.469	0.0834493	0.469	0.142936	0.469	0.242876	0.469	0.304766	0.469	0.127828	0.469	0.16067	0.469	0.12205	0.469	0.180349	0.469	0.216466	0.469	0.225441	0.469	0.174978	0.469	0.671335	0.469	0.40544
0.47	0.564896	0.47	0.428388	0.47	0.242606	0.47	0.083314	0.47	0.142958	0.47	0.243623	0.47	0.30545	0.47	0.128267	0.47	0.161111	0.47	0.122437	0.47	0.180524	0.47	0.217078	0.47	0.225916	0.47	0.175403	0.47	0.671947	0.47	0.406348
0.471	0.56495	0.471	0.428546	0.471	0.242697	0.471	0.0832914	0.471	0.142925	0.471	0.244374	0.471	0.30619	0.471	0.128715	0.471	0.161473	0.471	0.122747	0.471	0.1807	0.471	0.217659	0.471	0.226341	0.471	0.175776	0.471	0.672541	0.471	0.407521
0.472	0.564988	0.472	0.428711	0.472	0.242882	0.472	0.0833488	0.472	0.14301	0.472	0.245059	0.472	0.306956	0.472	0.129111	0.472	0.161864	0.472	0.123043	0.472	0.180884	0.472	0.218149	0.472	0.226733	0.472	0.176125	0.472	0.673216	0.472	0.408503
0.473	0.565022	0.473	0.428915	0.473	0.243128	0.473	0.083398	0.473	0.143165	0.473	0.245672	0.473	0.307692	0.473	0.129458	0.473	0.16226	0.473	0.123394	0.473	0.181065	0.473	0.218611	0.473	0.22714	0.473	0.176488	0.473	0.673902	0.473	0.409449
0.474	0.565155	0.474	0.429197	0.474	0.243275	0.474	0.0832942	0.474	0.143173	0.474	0.246254	0.474	0.308311	0.474	0.129805	0.474	0.162538	0.474	0.123888	0.474	0.181214	0.474	0.219215	0.474	0.227643	0.474	0.176924	0.474	0.674567	0.474	0.410497
0.475	0.565161	0.475	0.429495	0.475	0.243558	0.475	0.0833558	0.475	0.143245	0.475	0.24694	0.475	0.308925	0.475	0.130193	0.475	0.162834	0.475	0.124259	0.475	0.181397	0.475	0.219766	0.475	0.228043	0.475	0.177273	0.475	0.675188	0.475	0.411502
0.476	0.565113	0.476	0.429774	0.476	0.243902	0.476	0.0834881	0.476	0.143374	0.476	0.247565	0.476	0.309579	0.476	0.13057	0.476	0.163143	0.476	0.124551	0.476	0.181618	0.476	0.220269	0.476	0.228406	0.476	0.177577	0.476	0.6758	0.476	0.412507
0.477	0.565156	0.477	0.430012	0.477	0.244173	0.477	0.0835069	0.477	0.14351	0.477	0.247953	0.477	0.310286	0.477	0.130879	0.477	0.163435	0.477	0.12489	0.477	0.181865	0.477	0.220787	0.477	0.228859	0.477	0.177931	0.477	0.676401	0.477	0.413512
0.478	0.565235	0.478	0.430241	0.478	0.244562	0.478	0.0835456	0.478	0.143736	0.478	0.248526	0.478	0.310956	0.478	0.13126	0.478	0.163766	0.478	0.125219	0.478	0.182155	0.478	0.221319	0.478	0.229343	0.478	0.178338	0.478	0.676921	0.478	0.414419
0.479	0.565357	0.479	0.430461	0.479	0.245004	0.479	0.0836321	0.479	0.144009	0.479	0.249185	0.479	0.311553	0.479	0.131659	0.479	0.164065	0.479	0.125563	0.479	0.182492	0.479	0.22176	0.479	0.229771	0.479	0.1787	0.479	0.677498	0.479	0.415418
0.48	0.565496	0.48	0.430707	0.48	0.245444	0.48	0.0837665	0.48	0.144282	0.48	0.249807	0.48	0.312088	0.48	0.132038	0.48	0.1643	0.48	0.125941	0.48	0.18285	0.48	0.2221	0.48	0.230107	0.48	0.178989	0.48	0.678095	0.48	0.41647
0.481	0.565519	0.481	0.431109	0.481	0.245932	0.481	0.0839025	0.481	0.144516	0.481	0.250344	0.481	0.312692	0.481	0.132464	0.481	0.16458	0.481	0.126362	0.481	0.183112	0.481	0.222618	0.481	0.230463	0.481	0.179385	0.481	0.678649	0.481	0.417525
0.482	0.56553	0.482	0.431596	0.482	0.246481	0.482	0.0841093	0.482	0.144872	0.482	0.250982	0.482	0.31322	0.482	0.132842	0.482	0.16486	0.482	0.126739	0.482	0.183542	0.482	0.223156	0.482	0.230806	0.482	0.179764	0.482	0.679186	0.482	0.418527
0.483	0.565586	0.483	0.432101	0.483	0.247073	0.483	0.0843653	0.483	0.145341	0.483	0.251692	0.483	0.313667	0.483	0.133179	0.483	0.16513	0.483	0.127079	0.483	0.184115	0.483	0.223644	0.483	0.231158	0.483	0.180091	0.483	0.679736	0.483	0.419499
0.484	0.565714	0.484	0.432563	0.484	0.247659	0.484	0.0845451	0.484	0.145725	0.484	0.252203	0.484	0.314174	0.484	0.133597	0.484	0.16541	0.484	0.127497	0.484	0.184475	0.484	0.224088	0.484	0.231612	0.484	0.180419	0.484	0.680306	0.484	0.420439
0.485	0.565786	0.485	0.432877	0.485	0.248273	0.485	0.0847468	0.485	0.146119	0.485	0.252766	0.485	0.31471	0.485	0.134003	0.485	0.165722	0.485	0.127941	0.485	0.18486	0.485	0.224577	0.485	0.232024	0.485	0.180713	0.485	0.680866	0.485	0.421588
0.486	0.565816	0.486	0.433226	0.486	0.248977	0.486	0.0850137	0.486	0.146571	0.486	0.253388	0.486	0.315258	0.486	0.134401	0.486	0.166049	0.486	0.128386	0.486	0.185334	0.486	0.225085	0.486	0.23243	0.486	0.181032	0.486	0.681408	0.486	0.422644
0.487	0.565878	0.487	0.433871	0.487	0.249829	0.487	0.0853577	0.487	0.147112	0.487	0.253989	0.487	0.315793	0.487	0.134831	0.487	0.166359	0.487	0.128818	0.487	0.185894	0.487	0.225554	0.487	0.232924	0.487	0.181456	0.487	0.68193	0.487	0.423567
0.488	0.566028	0.488	0.434487	0.488	0.250648	0.488	0.0856249	0.488	0.147656	0.488	0.254529	0.488	0.316301	0.488	0.135338	0.488	0.166717	0.488	0.129357	0.488	0.186417	0.488	0.226109	0.488	0.233394	0.488	0.181845	0.488	0.682532	0.488	0.424669
0.489	0.566119	0.489	0.435059	0.489	0.251488	0.489	0.0859304	0.489	0.148229	0.489	0.255056	0.489	0.31677	0.489	0.135807	0.489	0.167033	0.489	0.129863	0.489	0.18695	0.489	0.226619	0.489	0.233796	0.489	0.182204	0.489	0.683087	0.489	0.425622
0.49	0.566066	0.49	0.435618	0.49	0.252399	0.49	0.0863555	0.49	0.148861	0.49	0.255609	0.49	0.317198	0.49	0.136163	0.49	0.16725	0.49	0.130248	0.49	0.187544	0.49	0.226994	0.49	0.23413	0.49	0.182552	0.49	0.683623	0.49	0.426491
0.491	0.566118	0.491	0.436132	0.491	0.253284	0.491	0.0867012	0.491	0.149557	0.491	0.256159	0.491	0.317617	0.491	0.136564	0.491	0.167506	0.491	0.130746	0.491	0.188177	0.491	0.227393	0.491	0.23452	0.491	0.18286	0.491	0.684156	0.491	0.427384
0.492	0.566227	0.492	0.436737	0.492	0.254173	0.492	0.0870626	0.492	0.150238	0.492	0.256689	0.492	0.317999	0.492	0.136944	0.492	0.167754	0.492	0.131242	0.492	0.188842	0.492	0.227803	0.492	0.234877	0.492	0.183131	0.492	0.684646	0.492	0.428297
0.493	0.566334	0.493	0.437468	0.493	0.255114	0.493	0.0874867	0.493	0.150911	0.493	0.257201	0.493	0.318358	0.493	0.137313	0.493	0.167974	0.493	0.131692	0.493	0.189537	0.493	0.228221	0.493	0.235197	0.493	0.183374	0.493	0.685159	0.493	0.429221
0.494	0.566346	0.494	0.438217	0.494	0.256204	0.494	0.0879514	0.494	0.151725	0.494	0.257728	0.494	0.318791	0.494	0.137828	0.494	0.168191	0.494	0.132174	0.494	0.190278	0.494	0.228662	0.494	0.235617	0.494	0.183585	0.494	0.685744	0.494	0.430166
0.495	0.566414	0.495	0.438939	0.495	0.257237	0.495	0.0883863	0.495	0.152512	0.495	0.258255	0.495	0.31917	0.495	0.138333	0.495	0.168472	0.495	0.132603	0.495	0.191028	0.495	0.229097	0.495	0.236026	0.495	0.183882	0.495	0.686141	0.495	0.431087
0.496	0.566531	0.496	0.439667	0.496	0.258253	0.496	0.0887859	0.496	0.153304	0.496	0.258763	0.496	0.319522	0.496	0.138791	0.496	0.168804	0.496	0.133055	0.496	0.191776	0.496	0.229543	0.496	0.236415	0.496	0.184244	0.496	0.686566	0.496	0.431994
0.497	0.566611	0.497	0.440478	0.497	0.25941	0.497	0.0891864	0.497	0.154225	0.497	0.259235	0.497	0.319954	0.497	0.139224	0.497	0.169131	0.497	0.133675	0.497	0.192522	0.497	0.230038	0.497	0.236821	0.497	0.184579	0.497	0.687041	0.497	0.43289
0.498	0.566681	0.498	0.441355	0.498	0.260544	0.498	0.0897609	0.498	0.155099	0.498	0.259842	0.498	0.320325	0.498	0.139663	0.498	0.16941	0.498	0.134191	0.498	0.193321	0.498	0.23036	0.498	0.237237	0.498	0.184924	0.498	0.687609	0.498	0.43388
0.499	0.566761	0.499	0.442198	0.499	0.26166	0.499	0.0903633	0.499	0.155891	0.499	0.260482	0.499	0.320733	0.499	0.140185	0.499	0.169731	0.499	0.134693	0.499	0.19411	0.499	0.230706	0.499	0.237636	0.499	0.185294	0.499	0.688106	0.499	0.434881
0.5	0.56686	0.5	0.442943	0.5	0.262801	0.5	0.090846	0.5	0.156638	0.5	0.261045	0.5	0.321272	0.5	0.140822	0.5	0.170167	0.5	0.135298	0.5	0.194833	0.5	0.231262	0.5	0.237999	0.5	0.185679	0.5	0.688565	0.5	0.435904
0.501	0.566939	0.501	0.443794	0.501	0.264039	0.501	0.0914567	0.501	0.157571	0.501	0.261708	0.501	0.321736	0.501	0.14135	0.501	0.170547	0.501	0.13585	0.501	0.19564	0.501	0.231663	0.501	0.23836	0.501	0.185966	0.501	0.68899	0.501	0.436976
0.502	0.567037	0.502	0.444739	0.502	0.265244	0.502	0.0920656	0.502	0.158541	0.502	0.262379	0.502	0.322152	0.502	0.141859	0.502	0.170839	0.502	0.136376	0.502	0.196485	0.502	0.232034	0.502	0.238715	0.502	0.186196	0.502	0.689407	0.502	0.438026
0.503	0.567164	0.503	0.445733	0.503	0.266378	0.503	0.092633	0.503	0.159478	0.503	0.263007	0.503	0.322579	0.503	0.142405	0.503	0.171089	0.503	0.136914	0.503	0.197328	0.503	0.232459	0.503	0.239078	0.503	0.186434	0.503	0.689851	0.503	0.43904
0.504	0.567264	0.504	0.446697	0.504	0.267609	0.504	0.0933693	0.504	0.160522	0.504	0.263666	0.504	0.323123	0.504	0.142934	0.504	0.171511	0.504	0.137516	0.504	0.19819	0.504	0.23288	0.504	0.23953	0.504	0.186791	0.504	0.690375	0.504	0.440024
0.505	0.567379	0.505	0.447678	0.505	0.268851	0.505	0.0940668	0.505	0.161537	0.505	0.264341	0.505	0.323648	0.505	0.143523	0.505	0.171925	0.505	0.13808	0.505	0.198975	0.505	0.233294	0.505	0.239967	0.505	0.187134	0.505	0.690797	0.505	0.441045
0.506	0.567518	0.506	0.448663	0.506	0.270076	0.506	0.0946981	0.506	0.162512	0.506	0.265017	0.506	0.32413	0.506	0.144163	0.506	0.17231	0.506	0.138607	0.506	0.199712	0.506	0.23371	0.506	0.240347	0.506	0.187442	0.506	0.691234	0.506	0.442037
0.507	0.56767	0.507	0.449593	0.507	0.271291	0.507	0.0953674	0.507	0.163537	0.507	0.265672	0.507	0.324632	0.507	0.144779	0.507	0.172759	0.507	0.13918	0.507	0.200533	0.507	0.234146	0.507	0.240672	0.507	0.187781	0.507	0.691688	0.507	0.442986
0.508	0.567756	0.508	0.450565	0.508	0.272509	0.508	0.0960525	0.508	0.164539	0.508	0.266275	0.508	0.325141	0.508	0.145441	0.508	0.173168	0.508	0.13978	0.508	0.201381	0.508	0.234567	0.508	0.24107	0.508	0.188106	0.508	0.692145	0.508	0.443879
0.509	0.567842	0.509	0.451582	0.509	0.27375	0.509	0.0967553	0.509	0.165546	0.509	0.266885	0.509	0.325659	0.509	0.146122	0.509	0.173563	0.509	0.140401	0.509	0.202233	0.509	0.234984	0.509	0.241498	0.509	0.1884	0.509	0.692615	0.509	0.444798
0.51	0.568017	0.51	0.452615	0.51	0.275022	0.51	0.0974757	0.51	0.166608	0.51	0.26757	0.51	0.326185	0.51	0.146773	0.51	0.173998	0.51	0.141035	0.51	0.203072	0.51	0.235415	0.51	0.241877	0.51	0.188664	0.51	0.693079	0.51	0.445726
0.511	0.568105	0.511	0.4536	0.511	0.276243	0.511	0.0981626	0.511	0.167686	0.511	0.268167	0.511	0.326704	0.511	0.147418	0.511	0.174414	0.511	0.141667	0.511	0.203851	0.511	0.235778	0.511	0.242293	0.511	0.188955	0.511	0.693545	0.511	0.446676
0.512	0.568189	0.512	0.4546	0.512	0.277445	0.512	0.0988773	0.512	0.168768	0.512	0.268742	0.512	0.327214	0.512	0.148054	0.512	0.174802	0.512	0.142297	0.512	0.204655	0.512	0.236144	0.512	0.242672	0.512	0.189229	0.512	0.693944	0.512	0.447474
0.513	0.568329	0.513	0.455657	0.513	0.278675	0.513	0.0996637	0.513	0.16985	0.513	0.269351	0.513	0.327724	0.513	0.148702	0.513	0.175188	0.513	0.142927	0.513	0.205535	0.513	0.236566	0.513	0.242982	0.513	0.189478	0.513	0.694356	0.513	0.448285
0.514	0.568451	0.514	0.456713	0.514	0.279988	0.514	0.100486	0.514	0.170925	0.514	0.269957	0.514	0.328276	0.514	0.149456	0.514	0.175676	0.514	0.143538	0.514	0.206415	0.514	0.237011	0.514	0.243364	0.514	0.189843	0.514	0.6948	0.514	0.449182
0.515	0.568543	0.515	0.457787	0.515	0.28128	0.515	0.101339	0.515	0.172065	0.515	0.270557	0.515	0.328792	0.515	0.15018	0.515	0.176149	0.515	0.144167	0.515	0.207286	0.515	0.237387	0.515	0.243747	0.515	0.190155	0.515	0.695169	0.515	0.449982
0.516	0.56863	0.516	0.458863	0.516	0.282545	0.516	0.102211	0.516	0.17326	0.516	0.271155	0.516	0.329258	0.516	0.150838	0.516	0.176565	0.516	0.144818	0.516	0.208144	0.516	0.237704	0.516	0.244113	0.516	0.190389	0.516	0.695582	0.516	0.450757
0.517	0.568797	0.517	0.459876	0.517	0.28389	0.517	0.103082	0.517	0.1744	0.517	0.271767	0.517	0.329731	0.517	0.151513	0.517	0.176951	0.517	0.145459	0.517	0.208988	0.517	0.238085	0.517	0.244507	0.517	0.190698	0.517	0.696026	0.517	0.451514
0.518	0.568911	0.518	0.460944	0.518	0.285185	0.518	0.103896	0.518	0.175561	0.518	0.272323	0.518	0.330269	0.518	0.152183	0.518	0.177381	0.518	0.146131	0.518	0.209843	0.518	0.238476	0.518	0.244832	0.518	0.190985	0.518	0.696459	0.518	0.452365
0.519	0.568977	0.519	0.462046	0.519	0.28644	0.519	0.104723	0.519	0.176739	0.519	0.272857	0.519	0.330814	0.519	0.152868	0.519	0.177836	0.519	0.146806	0.519	0.210745	0.519	0.238848	0.519	0.245122	0.519	0.191245	0.519	0.696867	0.519	0.453135
0.52	0.569055	0.52	0.463111	0.52	0.287724	0.52	0.105676	0.52	0.177902	0.52	0.273443	0.52	0.331266	0.52	0.153598	0.52	0.178262	0.52	0.147428	0.52	0.211725	0.52	0.239184	0.52	0.245465	0.52	0.191507	0.52	0.697261	0.52	0.453871
0.521	0.569108	0.521	0.464212	0.521	0.288997	0.521	0.106623	0.521	0.179112	0.521	0.274013	0.521	0.331788	0.521	0.15438	0.521	0.17877	0.521	0.148047	0.521	0.212606	0.521	0.239537	0.521	0.24585	0.521	0.191791	0.521	0.697665	0.521	0.454655
0.522	0.569185	0.522	0.465303	0.522	0.290268	0.522	0.107572	0.522	0.180334	0.522	0.27456	0.522	0.332361	0.522	0.155173	0.522	0.179271	0.522	0.148706	0.522	0.213497	0.522	0.239892	0.522	0.246201	0.522	0.192082	0.522	0.698093	0.522	0.455372
0.523	0.569324	0.523	0.466353	0.523	0.291553	0.523	0.108554	0.523	0.181528	0.523	0.275089	0.523	0.332932	0.523	0.155941	0.523	0.179696	0.523	0.149421	0.523	0.214499	0.523	0.240235	0.523	0.246473	0.523	0.192354	0.523	0.698507	0.523	0.45602
0.524	0.569477	0.524	0.467465	0.524	0.292872	0.524	0.109581	0.524	0.182699	0.524	0.27564	0.524	0.333445	0.524	0.156655	0.524	0.180183	0.524	0.150098	0.524	0.215486	0.524	0.240605	0.524	0.246774	0.524	0.192541	0.524	0.698887	0.524	0.456586
0.525	0.569575	0.525	0.468586	0.525	0.294165	0.525	0.110609	0.525	0.183923	0.525	0.276175	0.525	0.334011	0.525	0.157439	0.525	0.180741	0.525	0.150782	0.525	0.216457	0.525	0.240975	0.525	0.247139	0.525	0.192764	0.525	0.699286	0.525	0.457272
0.526	0.56961	0.526	0.469671	0.526	0.295419	0.526	0.111628	0.526	0.185207	0.526	0.27668	0.526	0.334648	0.526	0.158319	0.526	0.181331	0.526	0.151498	0.526	0.21743	0.526	0.241326	0.526	0.247537	0.526	0.193063	0.526	0.699661	0.526	0.457937
0.527	0.569671	0.527	0.470681	0.527	0.296696	0.527	0.112691	0.527	0.186429	0.527	0.27717	0.527	0.335218	0.527	0.159153	0.527	0.181823	0.527	0.152228	0.527	0.218442	0.527	0.241659	0.527	0.24782	0.527	0.193327	0.527	0.700004	0.527	0.458568
0.528	0.569795	0.528	0.471749	0.528	0.298006	0.528	0.113823	0.528	0.187671	0.528	0.277727	0.528	0.335802	0.528	0.159987	0.528	0.182362	0.528	0.152969	0.528	0.219517	0.528	0.242023	0.528	0.248142	0.528	0.193598	0.528	0.700325	0.528	0.459179
0.529	0.569934	0.529	0.472857	0.529	0.299324	0.529	0.114988	0.529	0.18894	0.529	0.278298	0.529	0.336398	0.529	0.160825	0.529	0.182952	0.529	0.15373	0.529	0.220633	0.529	0.24239	0.529	0.248513	0.529	0.193874	0.529	0.700652	0.529	0.459781
0.53	0.569978	0.53	0.473892	0.53	0.300601	0.53	0.116104	0.53	0.190206	0.53	0.278742	0.53	0.336963	0.53	0.161652	0.53	0.183514	0.53	0.154529	0.53	0.221737	0.53	0.242683	0.53	0.248858	0.53	0.194134	0.53	0.700991	0.53	0.460361
0.531	0.570054	0.531	0.474925	0.531	0.301872	0.531	0.117219	0.531	0.191483	0.531	0.279208	0.531	0.337508	0.531	0.162481	0.531	0.184081	0.531	0.155278	0.531	0.222863	0.531	0.242981	0.531	0.249143	0.531	0.194377	0.531	0.701359	0.531	0.460891
0.532	0.57014	0.532	0.475955	0.532	0.303172	0.532	0.118381	0.532	0.19275	0.532	0.279697	0.532	0.338053	0.532	0.163345	0.532	0.184634	0.532	0.156006	0.532	0.224018	0.532	0.243307	0.532	0.249411	0.532	0.19462	0.532	0.701726	0.532	0.461447
0.533	0.570193	0.533	0.476962	0.533	0.304511	0.533	0.119621	0.533	0.193987	0.533	0.280167	0.533	0.338613	0.533	0.164259	0.533	0.185154	0.533	0.156767	0.533	0.225205	0.533	0.243661	0.533	0.24972	0.533	0.19488	0.533	0.702078	0.533	0.461994
0.534	0.570263	0.534	0.477922	0.534	0.30578	0.534	0.120869	0.534	0.195257	0.534	0.280563	0.534	0.339148	0.534	0.16512	0.534	0.185695	0.534	0.157542	0.534	0.226425	0.534	0.244003	0.534	0.250064	0.534	0.195113	0.534	0.702403	0.534	0.462518
0.535	0.570328	0.535	0.478887	0.535	0.307047	0.535	0.122119	0.535	0.196542	0.535	0.280945	0.535	0.339651	0.535	0.165969	0.535	0.186251	0.535	0.158357	0.535	0.227667	0.535	0.244324	0.535	0.250392	0.535	0.195344	0.535	0.702755	0.535	0.463084
0.536	0.570382	0.536	0.47988	0.536	0.308357	0.536	0.123387	0.536	0.197827	0.536	0.281353	0.536	0.340119	0.536	0.166828	0.536	0.186796	0.536	0.159208	0.536	0.22894	0.536	0.244629	0.536	0.250673	0.536	0.195584	0.536	0.703119	0.536	0.463591
0.537	0.570481	0.537	0.48087	0.537	0.309654	0.537	0.124723	0.537	0.199125	0.537	0.281764	0.537	0.34055	0.537	0.167632	0.537	0.187272	0.537	0.160021	0.537	0.23032	0.537	0.244939	0.537	0.250921	0.537	0.195793	0.537	0.703501	0.537	0.464056
0.538	0.570518	0.538	0.481784	0.538	0.310943	0.538	0.126038	0.538	0.20043	0.538	0.282137	0.538	0.340955	0.538	0.168471	0.538	0.187737	0.538	0.160805	0.538	0.231723	0.538	0.24523	0.538	0.251208	0.538	0.196003	0.538	0.703832	0.538	0.464508
0.539	0.570495	0.539	0.482646	0.539	0.312235	0.539	0.127345	0.539	0.201727	0.539	0.282475	0.539	0.341337	0.539	0.169334	0.539	0.188206	0.539	0.161598	0.539	0.233123	0.539	0.245507	0.539	0.251519	0.539	0.196225	0.539	0.704143	0.539	0.464926
0.54	0.570522	0.54	0.483584	0.54	0.313554	0.54	0.128757	0.54	0.202982	0.54	0.282829	0.54	0.341689	0.54	0.170112	0.54	0.188665	0.54	0.162464	0.54	0.234543	0.54	0.245806	0.54	0.251751	0.54	0.19645	0.54	0.704445	0.54	0.465332
0.541	0.57056	0.541	0.484452	0.541	0.314813	0.541	0.130128	0.541	0.204261	0.541	0.283134	0.541	0.342024	0.541	0.1709	0.541	0.189115	0.541	0.163351	0.541	0.236016	0.541	0.246118	0.541	0.25201	0.541	0.196687	0.541	0.704791	0.541	0.465785
0.542	0.570594	0.542	0.485266	0.542	0.316057	0.542	0.131481	0.542	0.205548	0.542	0.283415	0.542	0.342347	0.542	0.171704	0.542	0.189551	0.542	0.164243	0.542	0.237535	0.542	0.246427	0.542	0.25231	0.542	0.196928	0.542	0.705036	0.542	0.466192
0.543	0.570615	0.543	0.48609	0.543	0.31736	0.543	0.132891	0.543	0.206801	0.543	0.283717	0.543	0.342656	0.543	0.172498	0.543	0.189964	0.543	0.165136	0.543	0.239075	0.543	0.246711	0.543	0.252625	0.543	0.19716	0.543	0.705318	0.543	0.466606
0.544	0.570624	0.544	0.486889	0.544	0.318618	0.544	0.134339	0.544	0.208034	0.544	0.283981	0.544	0.342936	0.544	0.173257	0.544	0.19037	0.544	0.166026	0.544	0.2407	0.544	0.246986	0.544	0.252879	0.544	0.197385	0.544	0.705662	0.544	0.467032
0.545	0.570633	0.545	0.487687	0.545	0.319869	0.545	0.135778	0.545	0.209264	0.545	0.284203	0.545	0.343201	0.545	0.174007	0.545	0.190777	0.545	0.166942	0.545	0.242357	0.545	0.247255	0.545	0.253119	0.545	0.197584	0.545	0.705996	0.545	0.467359
0.546	0.570646	0.546	0.488483	0.546	0.321138	0.546	0.13718	0.546	0.210495	0.546	0.284393	0.546	0.343458	0.546	0.174767	0.546	0.191178	0.546	0.16789	0.546	0.244009	0.546	0.247513	0.546	0.253388	0.546	0.19775	0.546	0.706284	0.546	0.467696
0.547	0.570623	0.547	0.489166	0.547	0.32234	0.547	0.138597	0.547	0.211677	0.547	0.284573	0.547	0.343686	0.547	0.175507	0.547	0.191513	0.547	0.168791	0.547	0.245725	0.547	0.247728	0.547	0.253636	0.547	0.197921	0.547	0.706554	0.547	0.468047
0.548	0.570601	0.548	0.489835	0.548	0.323533	0.548	0.140019	0.548	0.212806	0.548	0.284744	0.548	0.343923	0.548	0.17623	0.548	0.191856	0.548	0.169704	0.548	0.247466	0.548	0.247962	0.548	0.253865	0.548	0.198112	0.548	0.706857	0.548	0.468371
0.549	0.570598	0.549	0.490537	0.549	0.324749	0.549	0.141449	0.549	0.213907	0.549	0.284898	0.549	0.34417	0.549	0.176934	0.549	0.192227	0.549	0.170652	0.549	0.249244	0.549	0.248223	0.549	0.254078	0.549	0.198315	0.549	0.707151	0.549	0.468679
0.55	0.570593	0.55	0.491246	0.55	0.325989	0.55	0.142922	0.55	0.215059	0.55	0.285019	0.55	0.344366	0.55	0.177601	0.55	0.192574	0.55	0.171613	0.55	0.251157	0.55	0.248432	0.55	0.254276	0.55	0.19848	0.55	0.707429	0.55	0.468966
0.551	0.570553	0.551	0.491897	0.551	0.327206	0.551	0.144365	0.551	0.216159	0.551	0.28515	0.551	0.344564	0.551	0.178297	0.551	0.192935	0.551	0.172621	0.551	0.253051	0.551	0.248664	0.551	0.254493	0.551	0.19864	0.551	0.70774	0.551	0.469255
0.552	0.570517	0.552	0.492503	0.552	0.32839	0.552	0.145795	0.552	0.217233	0.552	0.285301	0.552	0.344785	0.552	0.179017	0.552	0.193306	0.552	0.173651	0.552	0.254959	0.552	0.248927	0.552	0.254737	0.552	0.198821	0.552	0.708055	0.552	0.469501
0.553	0.570559	0.553	0.493115	0.553	0.329554	0.553	0.147277	0.553	0.218367	0.553	0.285459	0.553	0.345032	0.553	0.179717	0.553	0.193665	0.553	0.174652	0.553	0.257003	0.553	0.249194	0.553	0.255	0.553	0.19905	0.553	0.708359	0.553	0.469744
0.554	0.570529	0.554	0.493726	0.554	0.33072	0.554	0.148747	0.554	0.219449	0.554	0.285601	0.554	0.345243	0.554	0.180371	0.554	0.194001	0.554	0.175672	0.554	0.259021	0.554	0.249409	0.554	0.255212	0.554	0.199234	0.554	0.70864	0.554	0.469989
0.555	0.570464	0.555	0.494301	0.555	0.331871	0.555	0.15021	0.555	0.22048	0.555	0.285713	0.555	0.345418	0.555	0.181007	0.555	0.194339	0.555	0.17672	0.555	0.261061	0.555	0.249603	0.555	0.2554	0.555	0.199391	0.555	0.708966	0.555	0.470205
0.556	0.570426	0.556	0.494818	0.556	0.332986	0.556	0.151679	0.556	0.221483	0.556	0.285797	0.556	0.345574	0.556	0.181657	0.556	0.194701	0.556	0.177787	0.556	0.263186	0.556	0.249819	0.556	0.255606	0.556	0.199553	0.556	0.709287	0.556	0.470437
0.557	0.570417	0.557	0.495336	0.557	0.334087	0.557	0.153135	0.557	0.222486	0.557	0.285867	0.557	0.345734	0.557	0.182303	0.557	0.195029	0.557	0.17882	0.557	0.265291	0.557	0.250031	0.557	0.255812	0.557	0.199695	0.557	0.709597	0.557	0.470665
0.558	0.570393	0.558	0.495857	0.558	0.33516	0.558	0.154605	0.558	0.223482	0.558	0.285938	0.558	0.345911	0.558	0.182946	0.558	0.195359	0.558	0.179871	0.558	0.267449	0.558	0.25025	0.558	0.256016	0.558	0.199846	0.558	0.709863	0.558	0.47079
0.559	0.570336	0.559	0.496364	0.559	0.336211	0.559	0.156087	0.559	0.224454	0.559	0.286009	0.559	0.346091	0.559	0.183571	0.559	0.1957	0.559	0.180964	0.559	0.269678	0.559	0.250477	0.559	0.256216	0.559	0.200016	0.559	0.710122	0.559	0.470956
0.56	0.570281	0.56	0.496827	0.56	0.337285	0.56	0.157509	0.56	0.225355	0.56	0.286037	0.56	0.346194	0.56	0.184122	0.56	0.196014	0.56	0.182069	0.56	0.271874	0.56	0.250689	0.56	0.256394	0.56	0.200183	0.56	0.710363	0.56	0.471117
0.561	0.570239	0.561	0.497248	0.561	0.33833	0.561	0.158938	0.561	0.226253	0.561	0.286068	0.561	0.3463	0.561	0.184673	0.561	0.19632	0.561	0.183182	0.561	0.274087	0.561	0.250904	0.561	0.256597	0.561	0.200359	0.561	0.710571	0.561	0.47123
0.562	0.570206	0.562	0.497643	0.562	0.33933	0.562	0.160383	0.562	0.227148	0.562	0.286103	0.562	0.34642	0.562	0.185229	0.562	0.196619	0.562	0.184276	0.562	0.276327	0.562	0.251117	0.562	0.256818	0.562	0.200535	0.562	0.710833	0.562	0.471339
0.563	0.570174	0.563	0.49804	0.563	0.340298	0.563	0.161817	0.563	0.227992	0.563	0.286117	0.563	0.346506	0.563	0.18574	0.563	0.196903	0.563	0.185305	0.563	0.278573	0.563	0.251305	0.563	0.257008	0.563	0.200686	0.563	0.71112	0.563	0.471454
0.564	0.570137	0.564	0.498431	0.564	0.341259	0.564	0.163193	0.564	0.228813	0.564	0.286092	0.564	0.346578	0.564	0.186253	0.564	0.197174	0.564	0.186386	0.564	0.280855	0.564	0.251497	0.564	0.257194	0.564	0.200821	0.564	0.711416	0.564	0.471572
0.565	0.570091	0.565	0.498807	0.565	0.3422	0.565	0.164545	0.565	0.229598	0.565	0.286053	0.565	0.346624	0.565	0.186749	0.565	0.197424	0.565	0.187495	0.565	0.283147	0.565	0.251687	0.565	0.257368	0.565	0.200951	0.565	0.711691	0.565	0.471614
0.566	0.570036	0.566	0.499163	0.566	0.343101	0.566	0.165929	0.566	0.230333	0.566	0.286038	0.566	0.346635	0.566	0.187199	0.566	0.197648	0.566	0.188572	0.566	0.285415	0.566	0.251864	0.566	0.257524	0.566	0.201089	0.566	0.711999	0.566	0.471654
0.567	0.569989	0.567	0.499552	0.567	0.344023	0.567	0.167332	0.567	0.231103	0.567	0.286029	0.567	0.346669	0.567	0.187639	0.567	0.197881	0.567	0.189645	0.567	0.287728	0.567	0.252068	0.567	0.257695	0.567	0.20124	0.567	0.712325	0.567	0.471698
0.568	0.569956	0.568	0.499886	0.568	0.344892	0.568	0.168701	0.568	0.231842	0.568	0.285993	0.568	0.34671	0.568	0.188069	0.568	0.198105	0.568	0.1907	0.568	0.290016	0.568	0.252261	0.568	0.257882	0.568	0.201399	0.568	0.712631	0.568	0.471773
0.569	0.569927	0.569	0.500128	0.569	0.345677	0.569	0.170008	0.569	0.232506	0.569	0.285918	0.569	0.346728	0.569	0.188482	0.569	0.198307	0.569	0.191731	0.569	0.292238	0.569	0.252425	0.569	0.258071	0.569	0.201556	0.569	0.712942	0.569	0.471788
0.57	0.569834	0.57	0.500434	0.57	0.346499	0.57	0.171301	0.57	0.233174	0.57	0.28585	0.57	0.346669	0.57	0.188856	0.57	0.1985	0.57	0.192763	0.57	0.294484	0.57	0.252609	0.57	0.258208	0.57	0.201674	0.57	0.713249	0.57	0.47178
0.571	0.569752	0.571	0.500734	0.571	0.347281	0.571	0.172589	0.571	0.233819	0.571	0.285755	0.571	0.346607	0.571	0.189205	0.571	0.198682	0.571	0.19378	0.571	0.296738	0.571	0.252786	0.571	0.25835	0.571	0.201801	0.571	0.713546	0.571	0.471769
0.572	0.569699	0.572	0.501004	0.572	0.348009	0.572	0.173867	0.572	0.234429	0.572	0.285638	0.572	0.346575	0.572	0.189543	0.572	0.198854	0.572	0.194782	0.572	0.298966	0.572	0.252954	0.572	0.258512	0.572	0.201949	0.572	0.713869	0.572	0.471735
0.573	0.569632	0.573	0.501268	0.573	0.348744	0.573	0.175121	0.573	0.235013	0.573	0.285557	0.573	0.346557	0.573	0.18989	0.573	0.199018	0.573	0.195789	0.573	0.301105	0.573	0.253143	0.573	0.258665	0.573	0.202079	0.573	0.714177	0.573	0.471689
0.574	0.569578	0.574	0.501558	0.574	0.349467	0.574	0.176372	0.574	0.235589	0.574	0.285474	0.574	0.346513	0.574	0.190202	0.574	0.1992	0.574	0.196782	0.574	0.303267	0.574	0.253337	0.574	0.258829	0.574	0.202223	0.574	0.71446	0.574	0.471633
0.575	0.569536	0.575	0.501842	0.575	0.350154	0.575	0.177608	0.575	0.23615	0.575	0.285378	0.575	0.346436	0.575	0.190478	0.575	0.199374	0.575	0.197739	0.575	0.305433	0.575	0.253513	0.575	0.258991	0.575	0.202364	0.575	0.714715	0.575	0.471558
0.576	0.569489	0.576	0.502063	0.576	0.350778	0.576	0.178808	0.576	0.236674	0.576	0.285268	0.576	0.346333	0.576	0.190742	0.576	0.199499	0.576	0.198644	0.576	0.30754	0.576	0.25365	0.576	0.259125	0.576	0.202467	0.576	0.71496	0.576	0.47148
0.577	0.569445	0.577	0.502302	0.577	0.351394	0.577	0.179981	0.577	0.237177	0.577	0.285148	0.577	0.34626	0.577	0.191006	0.577	0.199624	0.577	0.199561	0.577	0.309589	0.577	0.253807	0.577	0.259278	0.577	0.2026	0.577	0.715191	0.577	0.471391
0.578	0.569398	0.578	0.50254	0.578	0.351983	0.578	0.181125	0.578	0.237657	0.578	0.285014	0.578	0.346194	0.578	0.191246	0.578	0.199746	0.578	0.200474	0.578	0.311607	0.578	0.253975	0.578	0.259431	0.578	0.202743	0.578	0.715384	0.578	0.471247
0.579	0.569351	0.579	0.50275	0.579	0.352529	0.579	0.182243	0.579	0.238112	0.579	0.28487	0.579	0.346109	0.579	0.191444	0.579	0.199854	0.579	0.20136	0.579	0.313609	0.579	0.254132	0.579	0.259561	0.579	0.202868	0.579	0.715563	0.579	0.471129
0.58	0.569321	0.58	0.502958	0.58	0.353072	0.58	0.183323	0.58	0.238537	0.58	0.284743	0.58	0.346022	0.58	0.191633	0.58	0.199945	0.58	0.202225	0.58	0.315537	0.58	0.254269	0.58	0.259675	0.58	0.202978	0.58	0.715756	0.58	0.471006
0.581	0.569266	0.581	0.503162	0.581	0.353584	0.581	0.184386	0.581	0.238951	0.581	0.284596	0.581	0.345911	0.581	0.191795	0.581	0.200045	0.581	0.203068	0.581	0.317425	0.581	0.254408	0.581	0.259814	0.581	0.203097	0.581	0.715988	0.581	0.470857
0.582	0.569186	0.582	0.503361	0.582	0.354055	0.582	0.185435	0.582	0.239359	0.582	0.284423	0.582	0.345781	0.582	0.191933	0.582	0.200163	0.582	0.203889	0.582	0.319284	0.582	0.254558	0.582	0.259982	0.582	0.203229	0.582	0.716227	0.582	0.470718
0.583	0.569159	0.583	0.503563	0.583	0.354515	0.583	0.186441	0.583	0.239737	0.583	0.284286	0.583	0.345701	0.583	0.1921	0.583	0.20027	0.583	0.2047	0.583	0.321085	0.583	0.254712	0.583	0.260124	0.583	0.203352	0.583	0.716457	0.583	0.47058
0.584	0.569136	0.584	0.503748	0.584	0.354947	0.584	0.187424	0.584	0.240097	0.584	0.284141	0.584	0.345595	0.584	0.192251	0.584	0.20036	0.584	0.205467	0.584	0.32283	0.584	0.254871	0.584	0.260263	0.584	0.203465	0.584	0.716683	0.584	0.470445
0.585	0.569102	0.585	0.503921	0.585	0.355356	0.585	0.188386	0.585	0.24044	0.585	0.283983	0.585	0.345471	0.585	0.19238	0.585	0.200441	0.585	0.206204	0.585	0.324518	0.585	0.255047	0.585	0.260412	0.585	0.203575	0.585	0.716889	0.585	0.470247
0.586	0.569054	0.586	0.504098	0.586	0.355752	0.586	0.18932	0.586	0.240755	0.586	0.283827	0.586	0.345387	0.586	0.192505	0.586	0.200531	0.586	0.206949	0.586	0.326144	0.586	0.25525	0.586	0.260579	0.586	0.203692	0.586	0.71714	0.586	0.470057
0.587	0.568995	0.587	0.504271	0.587	0.356129	0.587	0.190245	0.587	0.241056	0.587	0.283654	0.587	0.345266	0.587	0.19259	0.587	0.200609	0.587	0.207646	0.587	0.327732	0.587	0.255398	0.587	0.260736	0.587	0.203808	0.587	0.717407	0.587	0.469866
0.588	0.568949	0.588	0.504453	0.588	0.356487	0.588	0.191142	0.588	0.24134	0.588	0.283478	0.588	0.345119	0.588	0.192663	0.588	0.200673	0.588	0.208317	0.588	0.329271	0.588	0.255532	0.588	0.260874	0.588	0.203927	0.588	0.717621	0.588	0.469647
0.589	0.568932	0.589	0.504652	0.589	0.356818	0.589	0.191991	0.589	0.241606	0.589	0.283316	0.589	0.344978	0.589	0.192757	0.589	0.200728	0.589	0.208989	0.589	0.330747	0.589	0.255706	0.589	0.260997	0.589	0.204052	0.589	0.717802	0.589	0.469469
0.59	0.568884	0.59	0.50483	0.59	0.357091	0.59	0.192815	0.59	0.241853	0.59	0.283134	0.59	0.34485	0.59	0.192833	0.59	0.200781	0.59	0.209635	0.59	0.332171	0.59	0.25585	0.59	0.261132	0.59	0.204162	0.59	0.71799	0.59	0.469292
0.591	0.568837	0.591	0.505005	0.591	0.35737	0.591	0.193626	0.591	0.242092	0.591	0.28295	0.591	0.344718	0.591	0.192895	0.591	0.20084	0.591	0.210255	0.591	0.333552	0.591	0.255992	0.591	0.261291	0.591	0.20427	0.591	0.718211	0.591	0.469088
0.592	0.568815	0.592	0.505185	0.592	0.357679	0.592	0.194425	0.592	0.242333	0.592	0.28278	0.592	0.344579	0.592	0.192946	0.592	0.200903	0.592	0.210853	0.592	0.334898	0.592	0.256153	0.592	0.261468	0.592	0.204391	0.592	0.718453	0.592	0.468849
0.593	0.56881	0.593	0.505366	0.593	0.357947	0.593	0.195191	0.593	0.242579	0.593	0.282635	0.593	0.344471	0.593	0.192972	0.593	0.200941	0.593	0.211458	0.593	0.336226	0.593	0.256312	0.593	0.261624	0.593	0.204537	0.593	0.718699	0.593	0.46862
0.594	0.568807	0.594	0.505531	0.594	0.358153	0.594	0.195931	0.594	0.24278	0.594	0.282463	0.594	0.344352	0.594	0.192975	0.594	0.200967	0.594	0.212038	0.594	0.337484	0.594	0.256452	0.594	0.261774	0.594	0.204681	0.594	0.718947	0.594	0.468402
0.595	0.56879	0.595	0.505697	0.595	0.358312	0.595	0.196647	0.595	0.24294	0.595	0.282279	0.595	0.344225	0.595	0.192964	0.595	0.200976	0.595	0.212595	0.595	0.338684	0.595	0.256577	0.595	0.26193	0.595	0.204825	0.595	0.719223	0.595	0.468126
0.596	0.568736	0.596	0.505913	0.596	0.358479	0.596	0.197338	0.596	0.243108	0.596	0.282166	0.596	0.344135	0.596	0.192959	0.596	0.200946	0.596	0.213155	0.596	0.339894	0.596	0.256709	0.596	0.262117	0.596	0.205	0.596	0.719479	0.596	0.467898
0.597	0.568728	0.597	0.506173	0.597	0.358629	0.597	0.198021	0.597	0.243309	0.597	0.282137	0.597	0.34404	0.597	0.192881	0.597	0.200898	0.597	0.213692	0.597	0.341063	0.597	0.256837	0.597	0.262341	0.597	0.205191	0.597	0.719713	0.597	0.467672
0.598	0.568748	0.598	0.506471	0.598	0.358746	0.598	0.198676	0.598	0.243518	0.598	0.282161	0.598	0.343928	0.598	0.192748	0.598	0.200825	0.598	0.2142	0.598	0.342172	0.598	0.256946	0.598	0.26259	0.598	0.205395	0.598	0.719959	0.598	0.467375
0.599	0.568749	0.599	0.506795	0.599	0.35882	0.599	0.199284	0.599	0.243691	0.599	0.282186	0.599	0.343803	0.599	0.192612	0.599	0.200721	0.599	0.214679	0.599	0.343211	0.599	0.257029	0.599	0.262846	0.599	0.205607	0.599	0.720167	0.599	0.467102
0.6	0.568742	0.6	0.507128	0.6	0.358897	0.6	0.199901	0.6	0.243832	0.6	0.28221	0.6	0.343704	0.6	0.192491	0.6	0.200639	0.6	0.215125	0.6	0.344174	0.6	0.257145	0.6	0.263089	0.6	0.205809	0.6	0.720399	0.6	0.46684
0.601	0.568723	0.601	0.50741	0.601	0.358957	0.601	0.200506	0.601	0.243951	0.601	0.282172	0.601	0.343614	0.601	0.192397	0.601	0.200584	0.601	0.215561	0.601	0.345048	0.601	0.257282	0.601	0.263323	0.601	0.206008	0.601	0.720685	0.601	0.466572
0.602	0.568689	0.602	0.507619	0.602	0.358993	0.602	0.201079	0.602	0.244061	0.602	0.282035	0.602	0.343505	0.602	0.192338	0.602	0.200562	0.602	0.215998	0.602	0.345837	0.602	0.257432	0.602	0.263544	0.602	0.206193	0.602	0.720976	0.602	0.466295
0.603	0.56863	0.603	0.507853	0.603	0.359065	0.603	0.201626	0.603	0.24418	0.603	0.281839	0.603	0.343347	0.603	0.192315	0.603	0.200596	0.603	0.216408	0.603	0.346593	0.603	0.257612	0.603	0.263725	0.603	0.206303	0.603	0.721225	0.603	0.465987
0.604	0.568598	0.604	0.508023	0.604	0.359165	0.604	0.202203	0.604	0.244293	0.604	0.281567	0.604	0.343205	0.604	0.19233	0.604	0.200682	0.604	0.216788	0.604	0.347299	0.604	0.25783	0.604	0.263885	0.604	0.206386	0.604	0.721447	0.604	0.465664
0.605	0.568592	0.605	0.508102	0.605	0.359298	0.605	0.202824	0.605	0.244398	0.605	0.281231	0.605	0.343096	0.605	0.192376	0.605	0.200814	0.605	0.217158	0.605	0.347989	0.605	0.25808	0.605	0.26404	0.605	0.206462	0.605	0.721681	0.605	0.465428
0.606	0.568544	0.606	0.508132	0.606	0.35949	0.606	0.203459	0.606	0.244513	0.606	0.280874	0.606	0.342976	0.606	0.192439	0.606	0.200983	0.606	0.217572	0.606	0.348769	0.606	0.258332	0.606	0.2642	0.606	0.206514	0.606	0.72188	0.606	0.465146
0.607	0.568515	0.607	0.508104	0.607	0.359712	0.607	0.204055	0.607	0.244639	0.607	0.280468	0.607	0.342897	0.607	0.192538	0.607	0.201179	0.607	0.217984	0.607	0.34952	0.607	0.258617	0.607	0.264325	0.607	0.206581	0.607	0.722042	0.607	0.46484
0.608	0.568487	0.608	0.508034	0.608	0.359927	0.608	0.204617	0.608	0.244756	0.608	0.280023	0.608	0.342847	0.608	0.192666	0.608	0.201354	0.608	0.218349	0.608	0.350191	0.608	0.258893	0.608	0.264401	0.608	0.206593	0.608	0.722134	0.608	0.464542
0.609	0.568415	0.609	0.507954	0.609	0.360096	0.609	0.205175	0.609	0.244835	0.609	0.279566	0.609	0.342789	0.609	0.192803	0.609	0.201455	0.609	0.218623	0.609	0.350762	0.609	0.25909	0.609	0.264427	0.609	0.206448	0.609	0.722213	0.609	0.464221
0.61	0.568374	0.61	0.507927	0.61	0.360242	0.61	0.205669	0.61	0.244898	0.61	0.279156	0.61	0.34272	0.61	0.192912	0.61	0.201537	0.61	0.218858	0.61	0.351271	0.61	0.259297	0.61	0.264461	0.61	0.206312	0.61	0.722349	0.61	0.463905
0.611	0.56833	0.611	0.507975	0.611	0.360381	0.611	0.206146	0.611	0.244979	0.611	0.278781	0.611	0.342605	0.611	0.193001	0.611	0.201672	0.611	0.21913	0.611	0.351743	0.611	0.259576	0.611	0.26455	0.611	0.206281	0.611	0.722587	0.611	0.463606
0.612	0.568248	0.612	0.508094	0.612	0.36051	0.612	0.206641	0.612	0.245083	0.612	0.278417	0.612	0.342435	0.612	0.193078	0.612	0.201885	0.612	0.219475	0.612	0.35219	0.612	0.259932	0.612	0.264707	0.612	0.206389	0.612	0.722752	0.612	0.463239
0.613	0.568158	0.613	0.508196	0.613	0.360555	0.613	0.207044	0.613	0.245094	0.613	0.278055	0.613	0.342331	0.613	0.19311	0.613	0.202003	0.613	0.219769	0.613	0.35256	0.613	0.260199	0.613	0.264861	0.613	0.20651	0.613	0.722824	0.613	0.462892
0.614	0.56815	0.614	0.508305	0.614	0.360546	0.614	0.207323	0.614	0.245059	0.614	0.277708	0.614	0.342191	0.614	0.19308	0.614	0.202067	0.614	0.22003	0.614	0.35295	0.614	0.260384	0.614	0.264995	0.614	0.206604	0.614	0.722832	0.614	0.462571
0.615	0.568242	0.615	0.508442	0.615	0.360501	0.615	0.207494	0.615	0.245016	0.615	0.277398	0.615	0.341962	0.615	0.192972	0.615	0.202103	0.615	0.220271	0.615	0.353405	0.615	0.26049	0.615	0.265082	0.615	0.206683	0.615	0.723089	0.615	0.462254
0.616	0.568324	0.616	0.508617	0.616	0.360411	0.616	0.207647	0.616	0.244971	0.616	0.277168	0.616	0.341678	0.616	0.192756	0.616	0.202097	0.616	0.220498	0.616	0.3539	0.616	0.260493	0.616	0.265058	0.616	0.206846	0.616	0.723456	0.616	0.46198
0.617	0.568371	0.617	0.508803	0.617	0.360312	0.617	0.207812	0.617	0.244945	0.617	0.277002	0.617	0.341465	0.617	0.192541	0.617	0.202065	0.617	0.220705	0.617	0.354369	0.617	0.260477	0.617	0.264992	0.617	0.20701	0.617	0.723924	0.617	0.461706
0.618	0.568403	0.618	0.509002	0.618	0.360218	0.618	0.20799	0.618	0.244944	0.618	0.27687	0.618	0.341302	0.618	0.192346	0.618	0.202055	0.618	0.220923	0.618	0.354794	0.618	0.260505	0.618	0.264991	0.618	0.207208	0.618	0.724533	0.618	0.461355
0.619	0.568475	0.619	0.509235	0.619	0.360132	0.619	0.208159	0.619	0.244958	0.619	0.276733	0.619	0.341073	0.619	0.192138	0.619	0.202133	0.619	0.221203	0.619	0.355188	0.619	0.260619	0.619	0.265178	0.619	0.207536	0.619	0.724934	0.619	0.461079
0.62	0.568571	0.62	0.509496	0.62	0.360067	0.62	0.208361	0.62	0.244979	0.62	0.276676	0.62	0.340806	0.62	0.191898	0.62	0.202264	0.62	0.221511	0.62	0.355604	0.62	0.260726	0.62	0.265326	0.62	0.207998	0.62	0.725208	0.62	0.460817
0.621	0.56867	0.621	0.509772	0.621	0.360011	0.621	0.208536	0.621	0.245011	0.621	0.276715	0.621	0.340536	0.621	0.191622	0.621	0.202319	0.621	0.221765	0.621	0.356085	0.621	0.260747	0.621	0.265368	0.621	0.208412	0.621	0.725358	0.621	0.460547
0.622	0.568756	0.622	0.510041	0.622	0.359952	0.622	0.208636	0.622	0.24506	0.622	0.276826	0.622	0.340295	0.622	0.19132	0.622	0.202201	0.622	0.221903	0.622	0.356642	0.622	0.260637	0.622	0.265304	0.622	0.208616	0.622	0.725125	0.622	0.460242
0.623	0.56887	0.623	0.510248	0.623	0.359887	0.623	0.208769	0.623	0.245111	0.623	0.276906	0.623	0.340099	0.623	0.191023	0.623	0.202087	0.623	0.221998	0.623	0.357172	0.623	0.260471	0.623	0.265231	0.623	0.208817	0.623	0.724729	0.623	0.459972
0.624	0.568947	0.624	0.510364	0.624	0.359859	0.624	0.208992	0.624	0.245141	0.624	0.276884	0.624	0.339999	0.624	0.190831	0.624	0.202045	0.624	0.222106	0.624	0.357612	0.624	0.260413	0.624	0.265206	0.624	0.209018	0.624	0.724256	0.624	0.459735
0.625	0.568953	0.625	0.510404	0.625	0.359883	0.625	0.20931	0.625	0.245144	0.625	0.276731	0.625	0.339993	0.625	0.190775	0.625	0.20209	0.625	0.222255	0.625	0.357932	0.625	0.260537	0.625	0.265256	0.625	0.209202	0.625	0.724188	0.625	0.45943
0.626	0.568914	0.626	0.510463	0.626	0.359908	0.626	0.209641	0.626	0.24514	0.626	0.276483	0.626	0.339974	0.626	0.19074	0.626	0.202159	0.626	0.222428	0.626	0.358163	0.626	0.260749	0.626	0.265361	0.626	0.209342	0.626	0.724025	0.626	0.459142
0.627	0.568832	0.627	0.51057	0.627	0.359929	0.627	0.209986	0.627	0.245147	0.627	0.276233	0.627	0.339892	0.627	0.190756	0.627	0.202292	0.627	0.222604	0.627	0.358247	0.627	0.261048	0.627	0.265561	0.627	0.209501	0.627	0.723814	0.627	0.458861
0.628	0.568713	0.628	0.510723	0.628	0.359925	0.628	0.21032	0.628	0.245155	0.628	0.275975	0.628	0.339752	0.628	0.190815	0.628	0.202476	0.628	0.222764	0.628	0.358184	0.628	0.261414	0.628	0.265844	0.628	0.20964	0.628	0.723601	0.628	0.458572
0.629	0.56857	0.629	0.510888	0.629	0.359863	0.629	0.210598	0.629	0.245132	0.629	0.275615	0.629	0.339615	0.629	0.190889	0.629	0.20265	0.629	0.222888	0.629	0.35801	0.629	0.261809	0.629	0.266159	0.629	0.209639	0.629	0.723687	0.629	0.458269
0.63	0.568466	0.63	0.510988	0.63	0.359842	0.63	0.210939	0.63	0.245112	0.63	0.275223	0.63	0.339618	0.63	0.191068	0.63	0.202865	0.63	0.223026	0.63	0.357867	0.63	0.26221	0.63	0.266569	0.63	0.209635	0.63	0.723927	0.63	0.457955
0.631	0.568435	0.631	0.510983	0.631	0.359857	0.631	0.211307	0.631	0.24509	0.631	0.274824	0.631	0.339707	0.631	0.191247	0.631	0.203079	0.631	0.223181	0.631	0.357893	0.631	0.262562	0.631	0.266915	0.631	0.209663	0.631	0.724306	0.631	0.457628
0.632	0.568496	0.632	0.510864	0.632	0.359883	0.632	0.211621	0.632	0.245059	0.632	0.274437	0.632	0.339772	0.632	0.191291	0.632	0.203234	0.632	0.223338	0.632	0.358178	0.632	0.262814	0.632	0.267006	0.632	0.209723	0.632	0.72507	0.632	0.457269
0.633	0.56864	0.633	0.510722	0.633	0.35996	0.633	0.211903	0.633	0.245063	0.633	0.274111	0.633	0.339817	0.633	0.191323	0.633	0.203382	0.633	0.223437	0.633	0.358587	0.633	0.263012	0.633	0.266949	0.633	0.209804	0.633	0.725585	0.633	0.456942
0.634	0.568708	0.634	0.510608	0.634	0.36004	0.634	0.212146	0.634	0.245062	0.634	0.273728	0.634	0.339844	0.634	0.191392	0.634	0.203533	0.634	0.223518	0.634	0.358898	0.634	0.263223	0.634	0.266907	0.634	0.209814	0.634	0.725847	0.634	0.456637
0.635	0.568632	0.635	0.510551	0.635	0.360082	0.635	0.212368	0.635	0.245034	0.635	0.273229	0.635	0.339853	0.635	0.191517	0.635	0.203709	0.635	0.223619	0.635	0.358996	0.635	0.263497	0.635	0.266987	0.635	0.209727	0.635	0.725852	0.635	0.45631
0.636	0.568609	0.636	0.510545	0.636	0.360104	0.636	0.212672	0.636	0.245032	0.636	0.272723	0.636	0.33986	0.636	0.191689	0.636	0.203984	0.636	0.223738	0.636	0.359028	0.636	0.263858	0.636	0.267168	0.636	0.209697	0.636	0.726118	0.636	0.455975
0.637	0.568625	0.637	0.510585	0.637	0.360093	0.637	0.212905	0.637	0.245038	0.637	0.272294	0.637	0.339843	0.637	0.191778	0.637	0.204195	0.637	0.223844	0.637	0.359082	0.637	0.26416	0.637	0.267288	0.637	0.209665	0.637	0.726567	0.637	0.455635
0.638	0.568648	0.638	0.510661	0.638	0.360033	0.638	0.213023	0.638	0.245025	0.638	0.271962	0.638	0.339776	0.638	0.191747	0.638	0.204272	0.638	0.223905	0.638	0.359183	0.638	0.264334	0.638	0.267279	0.638	0.209615	0.638	0.727194	0.638	0.455281
0.639	0.568628	0.639	0.510749	0.639	0.359905	0.639	0.213085	0.639	0.244958	0.639	0.271685	0.639	0.339621	0.639	0.191642	0.639	0.204227	0.639	0.22389	0.639	0.359296	0.639	0.264374	0.639	0.267151	0.639	0.20956	0.639	0.727682	0.639	0.454943
0.64	0.568608	0.64	0.510884	0.64	0.359773	0.64	0.213157	0.64	0.244899	0.64	0.271445	0.64	0.339543	0.64	0.191553	0.64	0.204194	0.64	0.223922	0.64	0.359383	0.64	0.264425	0.64	0.267132	0.64	0.209536	0.64	0.728024	0.64	0.454619
0.641	0.568626	0.641	0.511073	0.641	0.359617	0.641	0.213251	0.641	0.244848	0.641	0.271278	0.641	0.339494	0.641	0.191449	0.641	0.204226	0.641	0.224021	0.641	0.359453	0.641	0.264519	0.641	0.26723	0.641	0.209636	0.641	0.728204	0.641	0.454309
0.642	0.568708	0.642	0.511308	0.642	0.359393	0.642	0.213351	0.642	0.244781	0.642	0.271223	0.642	0.339362	0.642	0.191264	0.642	0.204326	0.642	0.224158	0.642	0.359528	0.642	0.264637	0.642	0.267369	0.642	0.209931	0.642	0.728018	0.642	0.453979
0.643	0.568772	0.643	0.511558	0.643	0.359147	0.643	0.213437	0.643	0.244714	0.643	0.271167	0.643	0.339246	0.643	0.191064	0.643	0.204364	0.643	0.224256	0.643	0.359565	0.643	0.264725	0.643	0.267557	0.643	0.210154	0.643	0.727725	0.643	0.453655
0.644	0.568802	0.644	0.51181	0.644	0.358903	0.644	0.21351	0.644	0.244664	0.644	0.271103	0.644	0.339164	0.644	0.190877	0.644	0.204399	0.644	0.224335	0.644	0.359577	0.644	0.264809	0.644	0.267754	0.644	0.210346	0.644	0.727384	0.644	0.453338
0.645	0.568794	0.645	0.512052	0.645	0.358669	0.645	0.213588	0.645	0.24463	0.645	0.271042	0.645	0.339115	0.645	0.190717	0.645	0.204473	0.645	0.224417	0.645	0.359579	0.645	0.264907	0.645	0.267945	0.645	0.210562	0.645	0.727266	0.645	0.453034
0.646	0.568747	0.646	0.512265	0.646	0.35842	0.646	0.213712	0.646	0.244566	0.646	0.271004	0.646	0.339074	0.646	0.190581	0.646	0.204482	0.646	0.224493	0.646	0.35956	0.646	0.264982	0.646	0.268193	0.646	0.210775	0.646	0.7272	0.646	0.452731
0.647	0.568676	0.647	0.512462	0.647	0.358195	0.647	0.213855	0.647	0.24451	0.647	0.270959	0.647	0.339034	0.647	0.190459	0.647	0.204483	0.647	0.224544	0.647	0.359539	0.647	0.265087	0.647	0.268426	0.647	0.21097	0.647	0.727163	0.647	0.452414
0.648	0.568603	0.648	0.512647	0.648	0.358007	0.648	0.214011	0.648	0.244474	0.648	0.270901	0.648	0.339006	0.648	0.190352	0.648	0.204505	0.648	0.224582	0.648	0.359526	0.648	0.265236	0.648	0.268628	0.648	0.211161	0.648	0.727146	0.648	0.452052
0.649	0.568558	0.649	0.512807	0.649	0.357843	0.649	0.214203	0.649	0.244437	0.649	0.270852	0.649	0.339026	0.649	0.190283	0.649	0.20455	0.649	0.224655	0.649	0.359526	0.649	0.265389	0.649	0.268852	0.649	0.211405	0.649	0.727143	0.649	0.451725
0.65	0.568529	0.65	0.512986	0.65	0.35769	0.65	0.214399	0.65	0.244433	0.65	0.270781	0.65	0.339059	0.65	0.190213	0.65	0.204612	0.65	0.224707	0.65	0.359544	0.65	0.265581	0.65	0.269056	0.65	0.211603	0.65	0.727166	0.65	0.45141
0.651	0.568505	0.651	0.513172	0.651	0.357554	0.651	0.214593	0.651	0.244438	0.651	0.270691	0.651	0.339078	0.651	0.190143	0.651	0.204684	0.651	0.224738	0.651	0.359572	0.651	0.265776	0.651	0.269252	0.651	0.211757	0.651	0.72722	0.651	0.451101
0.652	0.56847	0.652	0.513333	0.652	0.357443	0.652	0.214789	0.652	0.244409	0.652	0.270594	0.652	0.339063	0.652	0.190086	0.652	0.204759	0.652	0.224773	0.652	0.359594	0.652	0.26592	0.652	0.269464	0.652	0.211911	0.652	0.727409	0.652	0.450778
0.653	0.568418	0.653	0.513472	0.653	0.357308	0.653	0.214977	0.653	0.244398	0.653	0.270484	0.653	0.339091	0.653	0.190058	0.653	0.20482	0.653	0.22478	0.653	0.359598	0.653	0.266088	0.653	0.269649	0.653	0.21208	0.653	0.727635	0.653	0.45045
0.654	0.56837	0.654	0.5136	0.654	0.357181	0.654	0.215175	0.654	0.244392	0.654	0.270363	0.654	0.339135	0.654	0.190039	0.654	0.204888	0.654	0.224786	0.654	0.359607	0.654	0.266261	0.654	0.269815	0.654	0.212225	0.654	0.727886	0.654	0.450111
0.655	0.568342	0.655	0.513727	0.655	0.357087	0.655	0.215393	0.655	0.244377	0.655	0.270232	0.655	0.339161	0.655	0.190016	0.655	0.204982	0.655	0.224813	0.655	0.359639	0.655	0.266424	0.655	0.269976	0.655	0.212325	0.655	0.728193	0.655	0.449772
0.656	0.568292	0.656	0.513872	0.656	0.356966	0.656	0.215617	0.656	0.244367	0.656	0.270093	0.656	0.339194	0.656	0.190007	0.656	0.20509	0.656	0.224834	0.656	0.359678	0.656	0.266632	0.656	0.270145	0.656	0.212461	0.656	0.728495	0.656	0.449403
0.657	0.568243	0.657	0.514012	0.657	0.356857	0.657	0.215828	0.657	0.244377	0.657	0.269959	0.657	0.339225	0.657	0.19	0.657	0.205189	0.657	0.224843	0.657	0.359717	0.657	0.266811	0.657	0.270303	0.657	0.212586	0.657	0.728791	0.657	0.44903
0.658	0.568214	0.658	0.514135	0.658	0.356767	0.658	0.216027	0.658	0.244397	0.658	0.269821	0.658	0.339252	0.658	0.189984	0.658	0.205283	0.658	0.224846	0.658	0.359754	0.658	0.266952	0.658	0.270447	0.658	0.212693	0.658	0.729075	0.658	0.448676
0.659	0.568224	0.659	0.514253	0.659	0.356647	0.659	0.21624	0.659	0.244381	0.659	0.269642	0.659	0.339272	0.659	0.189952	0.659	0.205424	0.659	0.224874	0.659	0.359799	0.659	0.267141	0.659	0.270593	0.659	0.212832	0.659	0.729327	0.659	0.448338
0.66	0.568219	0.66	0.514384	0.66	0.356541	0.66	0.21647	0.66	0.244356	0.66	0.269461	0.66	0.339292	0.66	0.189915	0.66	0.205555	0.66	0.224898	0.66	0.359854	0.66	0.267325	0.66	0.27073	0.66	0.212962	0.66	0.729539	0.66	0.448005
0.661	0.568205	0.661	0.514531	0.661	0.356442	0.661	0.216703	0.661	0.244342	0.661	0.269288	0.661	0.33931	0.661	0.18988	0.661	0.205675	0.661	0.224916	0.661	0.359916	0.661	0.267508	0.661	0.270872	0.661	0.213079	0.661	0.729688	0.661	0.447663
0.662	0.568208	0.662	0.514691	0.662	0.356328	0.662	0.216914	0.662	0.244351	0.662	0.269121	0.662	0.339326	0.662	0.189857	0.662	0.205804	0.662	0.224936	0.662	0.359975	0.662	0.267716	0.662	0.271041	0.662	0.213194	0.662	0.729749	0.662	0.447372
0.663	0.568188	0.663	0.514822	0.663	0.35624	0.663	0.21715	0.663	0.244361	0.663	0.268978	0.663	0.339372	0.663	0.189848	0.663	0.205947	0.663	0.224967	0.663	0.360043	0.663	0.267915	0.663	0.271167	0.663	0.213315	0.663	0.729776	0.663	0.447044
0.664	0.568164	0.664	0.51494	0.664	0.356143	0.664	0.217401	0.664	0.244364	0.664	0.268825	0.664	0.339415	0.664	0.189833	0.664	0.206085	0.664	0.224996	0.664	0.360093	0.664	0.268098	0.664	0.271281	0.664	0.213439	0.664	0.729784	0.664	0.446694
0.665	0.568148	0.665	0.515071	0.665	0.35601	0.665	0.217651	0.665	0.244367	0.665	0.268639	0.665	0.339427	0.665	0.189801	0.665	0.206204	0.665	0.225013	0.665	0.36011	0.665	0.268268	0.665	0.271422	0.665	0.213562	0.665	0.729823	0.665	0.446364
0.666	0.568112	0.666	0.515221	0.666	0.35592	0.666	0.217918	0.666	0.24439	0.666	0.268487	0.666	0.339475	0.666	0.189805	0.666	0.206341	0.666	0.225037	0.666	0.360156	0.666	0.268444	0.666	0.271582	0.666	0.213704	0.666	0.72988	0.666	0.446026
0.667	0.568075	0.667	0.515355	0.667	0.355832	0.667	0.218185	0.667	0.244409	0.667	0.268335	0.667	0.339519	0.667	0.189795	0.667	0.206472	0.667	0.225048	0.667	0.360203	0.667	0.268633	0.667	0.271729	0.667	0.213844	0.667	0.729942	0.667	0.445691
0.668	0.568047	0.668	0.515467	0.668	0.355727	0.668	0.218448	0.668	0.244414	0.668	0.268166	0.668	0.339549	0.668	0.189762	0.668	0.206598	0.668	0.225051	0.668	0.360243	0.668	0.268827	0.668	0.271858	0.668	0.213976	0.668	0.730003	0.668	0.445371
0.669	0.568015	0.669	0.515605	0.669	0.355625	0.669	0.218718	0.669	0.244423	0.669	0.267991	0.669	0.33961	0.669	0.189776	0.669	0.206762	0.669	0.225098	0.669	0.360299	0.669	0.268989	0.669	0.272022	0.669	0.214114	0.669	0.730041	0.669	0.445044
0.67	0.567998	0.67	0.515745	0.67	0.355548	0.67	0.219002	0.67	0.244445	0.67	0.267845	0.67	0.339664	0.67	0.189781	0.67	0.206912	0.67	0.225122	0.67	0.360359	0.67	0.269157	0.67	0.272177	0.67	0.214255	0.67	0.730097	0.67	0.444728
0.671	0.567985	0.671	0.51588	0.671	0.355479	0.671	0.219294	0.671	0.244475	0.671	0.267716	0.671	0.339711	0.671	0.189762	0.671	0.207047	0.671	0.225113	0.671	0.360421	0.671	0.269337	0.671	0.27231	0.671	0.214397	0.671	0.73018	0.671	0.444426
0.672	0.567952	0.672	0.516008	0.672	0.355377	0.672	0.219581	0.672	0.244499	0.672	0.267568	0.672	0.339767	0.672	0.189733	0.672	0.20719	0.672	0.225093	0.672	0.360492	0.672	0.269514	0.672	0.272431	0.672	0.214535	0.672	0.730289	0.672	0.444109
0.673	0.567939	0.673	0.51613	0.673	0.355269	0.673	0.219864	0.673	0.244514	0.673	0.267405	0.673	0.339799	0.673	0.189721	0.673	0.207334	0.673	0.225093	0.673	0.360555	0.673	0.269677	0.673	0.272562	0.673	0.214675	0.673	0.730387	0.673	0.443798
0.674	0.567937	0.674	0.516268	0.674	0.355169	0.674	0.220151	0.674	0.244531	0.674	0.267235	0.674	0.339842	0.674	0.189724	0.674	0.207479	0.674	0.225106	0.674	0.360615	0.674	0.269842	0.674	0.2727	0.674	0.214814	0.674	0.73048	0.674	0.443495
0.675	0.567924	0.675	0.51643	0.675	0.355083	0.675	0.220451	0.675	0.24456	0.675	0.267066	0.675	0.339925	0.675	0.189729	0.675	0.207626	0.675	0.225115	0.675	0.360675	0.675	0.270021	0.675	0.272837	0.675	0.21495	0.675	0.730575	0.675	0.443219
0.676	0.567878	0.676	0.516537	0.676	0.354974	0.676	0.220755	0.676	0.244592	0.676	0.266906	0.676	0.339968	0.676	0.189711	0.676	0.207764	0.676	0.225108	0.676	0.36073	0.676	0.270194	0.676	0.272978	0.676	0.215098	0.676	0.730641	0.676	0.442912
0.677	0.567827	0.677	0.516645	0.677	0.354879	0.677	0.22109	0.677	0.244638	0.677	0.266761	0.677	0.34001	0.677	0.189698	0.677	0.207915	0.677	0.225111	0.677	0.360795	0.677	0.270365	0.677	0.273126	0.677	0.215243	0.677	0.730707	0.677	0.442587
0.678	0.567783	0.678	0.516779	0.678	0.354807	0.678	0.221449	0.678	0.244696	0.678	0.266625	0.678	0.340073	0.678	0.189705	0.678	0.20808	0.678	0.225134	0.678	0.360875	0.678	0.270539	0.678	0.273279	0.678	0.215378	0.678	0.730793	0.678	0.442243
0.679	0.567725	0.679	0.5169	0.679	0.354712	0.679	0.221763	0.679	0.244734	0.679	0.26646	0.679	0.340134	0.679	0.189727	0.679	0.208223	0.679	0.225152	0.679	0.360959	0.679	0.27071	0.679	0.273428	0.679	0.2155	0.679	0.730839	0.679	0.441926
0.68	0.56768	0.68	0.517019	0.68	0.354636	0.68	0.222094	0.68	0.244787	0.68	0.266312	0.68	0.340198	0.68	0.189727	0.68	0.208362	0.68	0.225155	0.68	0.361038	0.68	0.270878	0.68	0.273562	0.68	0.215617	0.68	0.730906	0.68	0.441606
0.681	0.56764	0.681	0.517143	0.681	0.354577	0.681	0.222448	0.681	0.244848	0.681	0.266189	0.681	0.340263	0.681	0.189716	0.681	0.208506	0.681	0.225148	0.681	0.361105	0.681	0.271047	0.681	0.273693	0.681	0.215738	0.681	0.731002	0.681	0.441279
0.682	0.567587	0.682	0.517274	0.682	0.354508	0.682	0.222801	0.682	0.244889	0.682	0.266072	0.682	0.340332	0.682	0.189736	0.682	0.208659	0.682	0.225144	0.682	0.361162	0.682	0.271225	0.682	0.273841	0.682	0.215871	0.682	0.731099	0.682	0.440975
0.683	0.567564	0.683	0.517395	0.683	0.354417	0.683	0.22316	0.683	0.244938	0.683	0.265926	0.683	0.340401	0.683	0.189727	0.683	0.208795	0.683	0.225155	0.683	0.361254	0.683	0.271384	0.683	0.273971	0.683	0.215973	0.683	0.73119	0.683	0.440675
0.684	0.567531	0.684	0.517522	0.684	0.354331	0.684	0.223535	0.684	0.245005	0.684	0.265779	0.684	0.340473	0.684	0.18972	0.684	0.208935	0.684	0.22517	0.684	0.361353	0.684	0.271544	0.684	0.274104	0.684	0.216081	0.684	0.731275	0.684	0.440385
0.685	0.567457	0.685	0.517669	0.685	0.354274	0.685	0.223927	0.685	0.245093	0.685	0.265662	0.685	0.340548	0.685	0.189746	0.685	0.2091	0.685	0.225176	0.685	0.361426	0.685	0.271722	0.685	0.274258	0.685	0.21623	0.685	0.731354	0.685	0.440126
0.686	0.567425	0.686	0.517809	0.686	0.35421	0.686	0.224289	0.686	0.245163	0.686	0.265547	0.686	0.340631	0.686	0.189767	0.686	0.209257	0.686	0.225186	0.686	0.361499	0.686	0.271878	0.686	0.274391	0.686	0.216353	0.686	0.73145	0.686	0.439842
0.687	0.567397	0.687	0.517936	0.687	0.354133	0.687	0.224663	0.687	0.245226	0.687	0.265423	0.687	0.340723	0.687	0.189782	0.687	0.209417	0.687	0.225202	0.687	0.361582	0.687	0.272042	0.687	0.274528	0.687	0.216473	0.687	0.731546	0.687	0.439567
0.688	0.567346	0.688	0.518051	0.688	0.354049	0.688	0.225067	0.688	0.245294	0.688	0.265289	0.688	0.340816	0.688	0.189792	0.688	0.20958	0.688	0.225219	0.688	0.361674	0.688	0.272226	0.688	0.274678	0.688	0.216603	0.688	0.731615	0.688	0.439309
0.689	0.567257	0.689	0.51816	0.689	0.353988	0.689	0.225467	0.689	0.24537	0.689	0.265159	0.689	0.340889	0.689	0.189795	0.689	0.20972	0.689	0.225213	0.689	0.361754	0.689	0.272398	0.689	0.274813	0.689	0.21674	0.689	0.731707	0.689	0.439021
0.69	0.567182	0.69	0.518288	0.69	0.353944	0.69	0.225889	0.69	0.245465	0.69	0.265041	0.69	0.340959	0.69	0.189802	0.69	0.209867	0.69	0.225197	0.69	0.36186	0.69	0.272548	0.69	0.274947	0.69	0.216862	0.69	0.731796	0.69	0.438746
0.691	0.567144	0.691	0.518432	0.691	0.353902	0.691	0.226317	0.691	0.245567	0.691	0.264937	0.691	0.341042	0.691	0.189813	0.691	0.210022	0.691	0.225186	0.691	0.361985	0.691	0.272691	0.691	0.275087	0.691	0.21698	0.691	0.731877	0.691	0.438492
0.692	0.567142	0.692	0.518564	0.692	0.353842	0.692	0.226714	0.692	0.245655	0.692	0.264851	0.692	0.34115	0.692	0.189816	0.692	0.210172	0.692	0.225196	0.692	0.362093	0.692	0.272862	0.692	0.275238	0.692	0.217121	0.692	0.73191	0.692	0.438274
0.693	0.56709	0.693	0.518684	0.693	0.353796	0.693	0.227148	0.693	0.245747	0.693	0.264753	0.693	0.341264	0.693	0.189859	0.693	0.210331	0.693	0.225198	0.693	0.362192	0.693	0.27304	0.693	0.275394	0.693	0.217286	0.693	0.731951	0.693	0.438025
0.694	0.567027	0.694	0.51881	0.694	0.353762	0.694	0.227593	0.694	0.245846	0.694	0.264651	0.694	0.341371	0.694	0.189901	0.694	0.210497	0.694	0.225193	0.694	0.362287	0.694	0.273211	0.694	0.275544	0.694	0.217445	0.694	0.732014	0.694	0.437765
0.695	0.567007	0.695	0.518952	0.695	0.353731	0.695	0.228016	0.695	0.245952	0.695	0.264555	0.695	0.341465	0.695	0.189902	0.695	0.210658	0.695	0.225187	0.695	0.362382	0.695	0.273366	0.695	0.275681	0.695	0.217573	0.695	0.732096	0.695	0.437504
0.696	0.566982	0.696	0.519048	0.696	0.353695	0.696	0.228464	0.696	0.246069	0.696	0.26445	0.696	0.341558	0.696	0.189903	0.696	0.210795	0.696	0.225207	0.696	0.362501	0.696	0.273511	0.696	0.275823	0.696	0.217693	0.696	0.732184	0.696	0.437254
0.697	0.566934	0.697	0.519155	0.697	0.35367	0.697	0.228925	0.697	0.246185	0.697	0.264351	0.697	0.341674	0.697	0.189928	0.697	0.210941	0.697	0.225237	0.697	0.362626	0.697	0.273685	0.697	0.275973	0.697	0.217835	0.697	0.732263	0.697	0.437024
0.698	0.566868	0.698	0.519292	0.698	0.353661	0.698	0.229388	0.698	0.246298	0.698	0.264267	0.698	0.34181	0.698	0.189974	0.698	0.211109	0.698	0.225258	0.698	0.362746	0.698	0.273887	0.698	0.276127	0.698	0.217998	0.698	0.732316	0.698	0.436819
0.699	0.566845	0.699	0.519411	0.699	0.353647	0.699	0.229844	0.699	0.246425	0.699	0.264191	0.699	0.341913	0.699	0.189992	0.699	0.211259	0.699	0.225243	0.699	0.362868	0.699	0.274033	0.699	0.276256	0.699	0.218124	0.699	0.732384	0.699	0.436606
0.7	0.56681	0.7	0.519526	0.7	0.353619	0.7	0.230308	0.7	0.246558	0.7	0.264107	0.7	0.342014	0.7	0.190019	0.7	0.211404	0.7	0.225246	0.7	0.362997	0.7	0.274185	0.7	0.276389	0.7	0.218238	0.7	0.73244	0.7	0.436401
0.701	0.56676	0.701	0.51965	0.701	0.35359	0.701	0.230778	0.701	0.246687	0.701	0.264026	0.701	0.342124	0.701	0.190057	0.701	0.211547	0.701	0.225266	0.701	0.363133	0.701	0.274345	0.701	0.276525	0.701	0.218346	0.701	0.732485	0.701	0.436205
0.702	0.566717	0.702	0.519792	0.702	0.353584	0.702	0.231247	0.702	0.246801	0.702	0.263972	0.702	0.342251	0.702	0.190094	0.702	0.211694	0.702	0.225277	0.702	0.363267	0.702	0.274491	0.702	0.276655	0.702	0.218443	0.702	0.732529	0.702	0.43598
0.703	0.566656	0.703	0.519905	0.703	0.353586	0.703	0.231734	0.703	0.246947	0.703	0.263896	0.703	0.342371	0.703	0.190129	0.703	0.211841	0.703	0.225273	0.703	0.363374	0.703	0.274639	0.703	0.276775	0.703	0.218554	0.703	0.732573	0.703	0.435747
0.704	0.566599	0.704	0.519998	0.704	0.353583	0.704	0.232221	0.704	0.247098	0.704	0.263813	0.704	0.342493	0.704	0.190162	0.704	0.211996	0.704	0.22527	0.704	0.363468	0.704	0.274793	0.704	0.276911	0.704	0.218684	0.704	0.732638	0.704	0.435516
0.705	0.566564	0.705	0.520095	0.705	0.353566	0.705	0.23269	0.705	0.247227	0.705	0.263743	0.705	0.342623	0.705	0.190195	0.705	0.212163	0.705	0.225283	0.705	0.363575	0.705	0.274957	0.705	0.277079	0.705	0.218821	0.705	0.732736	0.705	0.435285
0.706	0.566519	0.706	0.520199	0.706	0.353559	0.706	0.233158	0.706	0.247369	0.706	0.263686	0.706	0.342741	0.706	0.190244	0.706	0.2123	0.706	0.225302	0.706	0.363702	0.706	0.27513	0.706	0.277215	0.706	0.218907	0.706	0.732809	0.706	0.435073
0.707	0.566452	0.707	0.520314	0.707	0.353567	0.707	0.233653	0.707	0.247524	0.707	0.263647	0.707	0.342871	0.707	0.190291	0.707	0.212448	0.707	0.225334	0.707	0.363848	0.707	0.275303	0.707	0.277363	0.707	0.219006	0.707	0.732876	0.707	0.434874
0.708	0.566378	0.708	0.520436	0.708	0.353587	0.708	0.23417	0.708	0.247687	0.708	0.26362	0.708	0.343019	0.708	0.190331	0.708	0.212616	0.708	0.225372	0.708	0.363999	0.708	0.275468	0.708	0.277532	0.708	0.219145	0.708	0.732933	0.708	0.434681
0.709	0.566368	0.709	0.520545	0.709	0.353607	0.709	0.23465	0.709	0.247853	0.709	0.26358	0.709	0.343163	0.709	0.190378	0.709	0.212765	0.709	0.225386	0.709	0.364124	0.709	0.275611	0.709	0.277669	0.709	0.219279	0.709	0.733035	0.709	0.434504
0.71	0.566337	0.71	0.520634	0.71	0.353611	0.71	0.23513	0.71	0.248005	0.71	0.263536	0.71	0.343305	0.71	0.190429	0.71	0.212916	0.71	0.225399	0.71	0.364232	0.71	0.275759	0.71	0.277792	0.71	0.21939	0.71	0.733114	0.71	0.434347
0.711	0.566279	0.711	0.520723	0.711	0.353611	0.711	0.235618	0.711	0.248148	0.711	0.263493	0.711	0.343441	0.711	0.190479	0.711	0.213062	0.711	0.225411	0.711	0.364345	0.711	0.27592	0.711	0.277918	0.711	0.219486	0.711	0.733175	0.711	0.434208
0.712	0.566225	0.712	0.520847	0.712	0.353637	0.712	0.236109	0.712	0.248295	0.712	0.263459	0.712	0.343567	0.712	0.190519	0.712	0.213187	0.712	0.225414	0.712	0.364489	0.712	0.276088	0.712	0.278062	0.712	0.219591	0.712	0.733281	0.712	0.434072
0.713	0.566196	0.713	0.520948	0.713	0.353651	0.713	0.236595	0.713	0.248447	0.713	0.263429	0.713	0.343713	0.713	0.190579	0.713	0.213335	0.713	0.225432	0.713	0.36463	0.713	0.276248	0.713	0.278192	0.713	0.219694	0.713	0.733377	0.713	0.433939
0.714	0.566157	0.714	0.521047	0.714	0.353665	0.714	0.237077	0.714	0.248614	0.714	0.263406	0.714	0.343876	0.714	0.190646	0.714	0.213492	0.714	0.225459	0.714	0.364761	0.714	0.276412	0.714	0.278319	0.714	0.219817	0.714	0.733462	0.714	0.433806
0.715	0.566085	0.715	0.521163	0.715	0.353695	0.715	0.237558	0.715	0.248798	0.715	0.263393	0.715	0.344047	0.715	0.190703	0.715	0.213636	0.715	0.225483	0.715	0.364881	0.715	0.27659	0.715	0.278454	0.715	0.21997	0.715	0.733562	0.715	0.433686
0.716	0.566039	0.716	0.521253	0.716	0.353748	0.716	0.238041	0.716	0.248965	0.716	0.263384	0.716	0.34422	0.716	0.190768	0.716	0.213781	0.716	0.225499	0.716	0.364995	0.716	0.276759	0.716	0.278603	0.716	0.220114	0.716	0.733632	0.716	0.433565
0.717	0.566002	0.717	0.521347	0.717	0.353792	0.717	0.238516	0.717	0.249136	0.717	0.263379	0.717	0.344376	0.717	0.190822	0.717	0.213917	0.717	0.225525	0.717	0.3651	0.717	0.276909	0.717	0.278747	0.717	0.220227	0.717	0.733691	0.717	0.433456
0.718	0.565969	0.718	0.521449	0.718	0.353819	0.718	0.238988	0.718	0.249317	0.718	0.263376	0.718	0.344513	0.718	0.190864	0.718	0.21405	0.718	0.225566	0.718	0.365204	0.718	0.27705	0.718	0.278879	0.718	0.220321	0.718	0.73374	0.718	0.433365
0.719	0.565959	0.719	0.52152	0.719	0.353853	0.719	0.239479	0.719	0.249497	0.719	0.26338	0.719	0.34466	0.719	0.190928	0.719	0.214204	0.719	0.225612	0.719	0.365325	0.719	0.277223	0.719	0.279012	0.719	0.220463	0.719	0.73379	0.719	0.433276
0.72	0.565922	0.72	0.521617	0.72	0.353896	0.72	0.239968	0.72	0.249673	0.72	0.263384	0.72	0.344832	0.72	0.190989	0.72	0.214349	0.72	0.225657	0.72	0.365447	0.72	0.27739	0.72	0.279143	0.72	0.220602	0.72	0.733839	0.72	0.433189
0.721	0.565857	0.721	0.521735	0.721	0.353942	0.721	0.240444	0.721	0.24985	0.721	0.263391	0.721	0.345026	0.721	0.191052	0.721	0.214492	0.721	0.225702	0.721	0.365564	0.721	0.277553	0.721	0.27928	0.721	0.220727	0.721	0.733893	0.721	0.433106
0.722	0.565791	0.722	0.521843	0.722	0.353979	0.722	0.240908	0.722	0.250033	0.722	0.263405	0.722	0.345225	0.722	0.191139	0.722	0.214649	0.722	0.225747	0.722	0.36568	0.722	0.277734	0.722	0.279429	0.722	0.220849	0.722	0.734014	0.722	0.433047
0.723	0.565765	0.723	0.521923	0.723	0.354016	0.723	0.241363	0.723	0.250227	0.723	0.26343	0.723	0.345401	0.723	0.191228	0.723	0.214798	0.723	0.225781	0.723	0.365781	0.723	0.277897	0.723	0.279576	0.723	0.220997	0.723	0.734095	0.723	0.432971
0.724	0.565735	0.724	0.522006	0.724	0.354058	0.724	0.241816	0.724	0.250421	0.724	0.263471	0.724	0.345581	0.724	0.19131	0.724	0.214943	0.724	0.225821	0.724	0.365875	0.724	0.278053	0.724	0.27972	0.724	0.221134	0.724	0.734149	0.724	0.432891
0.725	0.565666	0.725	0.522109	0.725	0.354104	0.725	0.242264	0.725	0.250603	0.725	0.263523	0.725	0.345784	0.725	0.19138	0.725	0.215088	0.725	0.22588	0.725	0.365972	0.725	0.278218	0.725	0.279862	0.725	0.221235	0.725	0.73418	0.725	0.432818
0.726	0.565593	0.726	0.522166	0.726	0.35414	0.726	0.242689	0.726	0.25078	0.726	0.263553	0.726	0.345965	0.726	0.191461	0.726	0.215224	0.726	0.225927	0.726	0.366055	0.726	0.278377	0.726	0.279987	0.726	0.221346	0.726	0.734199	0.726	0.432769
0.727	0.565526	0.727	0.52223	0.727	0.354187	0.727	0.243097	0.727	0.250961	0.727	0.263578	0.727	0.346149	0.727	0.191541	0.727	0.215362	0.727	0.225976	0.727	0.36615	0.727	0.27852	0.727	0.280114	0.727	0.22146	0.727	0.734221	0.727	0.432741
0.728	0.565476	0.728	0.522322	0.728	0.354252	0.728	0.243504	0.728	0.25115	0.728	0.263616	0.728	0.346343	0.728	0.191622	0.728	0.215502	0.728	0.226027	0.728	0.366258	0.728	0.278647	0.728	0.280249	0.728	0.221568	0.728	0.73425	0.728	0.432737
0.729	0.565467	0.729	0.522424	0.729	0.354324	0.729	0.243937	0.729	0.251354	0.729	0.263692	0.729	0.346537	0.729	0.191724	0.729	0.215624	0.729	0.226057	0.729	0.366359	0.729	0.278773	0.729	0.280381	0.729	0.221661	0.729	0.734293	0.729	0.432754
0.73	0.565425	0.73	0.52248	0.73	0.354368	0.73	0.244345	0.73	0.251539	0.73	0.263752	0.73	0.346733	0.73	0.191816	0.73	0.215764	0.73	0.226105	0.73	0.36645	0.73	0.278909	0.73	0.280516	0.73	0.221783	0.73	0.734349	0.73	0.432772
0.731	0.565374	0.731	0.522518	0.731	0.3544	0.731	0.244728	0.731	0.251708	0.731	0.263797	0.731	0.346938	0.731	0.191905	0.731	0.215914	0.731	0.226169	0.731	0.366537	0.731	0.279055	0.731	0.280653	0.731	0.221914	0.731	0.734416	0.731	0.43279
0.732	0.565364	0.732	0.522593	0.732	0.354458	0.732	0.245106	0.732	0.251883	0.732	0.263854	0.732	0.347153	0.732	0.192011	0.732	0.216048	0.732	0.226235	0.732	0.366628	0.732	0.279208	0.732	0.280787	0.732	0.222015	0.732	0.734497	0.732	0.432809
0.733	0.565313	0.733	0.522672	0.733	0.35455	0.733	0.24549	0.733	0.252073	0.733	0.263936	0.733	0.347382	0.733	0.192101	0.733	0.216196	0.733	0.226306	0.733	0.366712	0.733	0.27937	0.733	0.280922	0.733	0.22212	0.733	0.734525	0.733	0.432837
0.734	0.565248	0.734	0.522759	0.734	0.354634	0.734	0.245865	0.734	0.252263	0.734	0.26403	0.734	0.347593	0.734	0.192186	0.734	0.216331	0.734	0.226371	0.734	0.366791	0.734	0.27951	0.734	0.281055	0.734	0.222222	0.734	0.734551	0.734	0.432873
0.735	0.565204	0.735	0.522853	0.735	0.354693	0.735	0.246218	0.735	0.252441	0.735	0.264122	0.735	0.347779	0.735	0.192279	0.735	0.216443	0.735	0.226429	0.735	0.366863	0.735	0.279622	0.735	0.281186	0.735	0.222319	0.735	0.734637	0.735	0.43292
0.736	0.565173	0.736	0.522912	0.736	0.354785	0.736	0.246547	0.736	0.252614	0.736	0.264206	0.736	0.348014	0.736	0.192391	0.736	0.216568	0.736	0.226508	0.736	0.366923	0.736	0.279789	0.736	0.281333	0.736	0.222424	0.736	0.734713	0.736	0.432996
0.737	0.565136	0.737	0.522961	0.737	0.354852	0.737	0.246868	0.737	0.252795	0.737	0.264292	0.737	0.348248	0.737	0.192511	0.737	0.216692	0.737	0.226579	0.737	0.366972	0.737	0.279936	0.737	0.281483	0.737	0.222545	0.737	0.734771	0.737	0.433072
0.738	0.565085	0.738	0.523013	0.738	0.354897	0.738	0.247184	0.738	0.252983	0.738	0.264393	0.738	0.348478	0.738	0.192632	0.738	0.21682	0.738	0.226643	0.738	0.367024	0.738	0.280059	0.738	0.28163	0.738	0.222677	0.738	0.73481	0.738	0.433142
0.739	0.565021	0.739	0.523073	0.739	0.354981	0.739	0.247497	0.739	0.253168	0.739	0.264517	0.739	0.348739	0.739	0.19275	0.739	0.216972	0.739	0.226733	0.739	0.367102	0.739	0.280229	0.739	0.281774	0.739	0.222809	0.739	0.734844	0.739	0.433205
0.74	0.564934	0.74	0.52313	0.74	0.355067	0.74	0.24779	0.74	0.25335	0.74	0.264631	0.74	0.349005	0.74	0.192865	0.74	0.217119	0.74	0.226816	0.74	0.367149	0.74	0.28038	0.74	0.281925	0.74	0.222952	0.74	0.734847	0.74	0.433277
0.741	0.564848	0.741	0.523158	0.741	0.355137	0.741	0.248062	0.741	0.253515	0.741	0.264728	0.741	0.349252	0.741	0.192983	0.741	0.217246	0.741	0.226884	0.741	0.367158	0.741	0.280519	0.741	0.282073	0.741	0.223087	0.741	0.734834	0.741	0.433362
0.742	0.564789	0.742	0.523145	0.742	0.355186	0.742	0.248317	0.742	0.25366	0.742	0.264816	0.742	0.349471	0.742	0.193103	0.742	0.217354	0.742	0.226942	0.742	0.367144	0.742	0.280667	0.742	0.282207	0.742	0.223195	0.742	0.734831	0.742	0.433473
0.743	0.564767	0.743	0.523187	0.743	0.355269	0.743	0.24856	0.743	0.253824	0.743	0.264953	0.743	0.349702	0.743	0.193192	0.743	0.217466	0.743	0.227009	0.743	0.367158	0.743	0.280781	0.743	0.282331	0.743	0.223324	0.743	0.734859	0.743	0.433611
0.744	0.564712	0.744	0.523253	0.744	0.355357	0.744	0.248789	0.744	0.254002	0.744	0.26511	0.744	0.349966	0.744	0.193293	0.744	0.217595	0.744	0.227108	0.744	0.367205	0.744	0.280916	0.744	0.282477	0.744	0.223462	0.744	0.734915	0.744	0.433764
0.745	0.564616	0.745	0.523319	0.745	0.355428	0.745	0.249	0.745	0.25418	0.745	0.265256	0.745	0.350264	0.745	0.193426	0.745	0.217741	0.745	0.227235	0.745	0.367264	0.745	0.281092	0.745	0.28265	0.745	0.223597	0.745	0.734986	0.745	0.433917
0.746	0.564623	0.746	0.523411	0.746	0.355491	0.746	0.249191	0.746	0.254332	0.746	0.26538	0.746	0.350552	0.746	0.193552	0.746	0.217876	0.746	0.227334	0.746	0.367285	0.746	0.281237	0.746	0.282802	0.746	0.223722	0.746	0.7351	0.746	0.434076
0.747	0.564605	0.747	0.523508	0.747	0.355552	0.747	0.249366	0.747	0.254493	0.747	0.265525	0.747	0.350847	0.747	0.193681	0.747	0.218012	0.747	0.227443	0.747	0.367292	0.747	0.281396	0.747	0.282956	0.747	0.223866	0.747	0.735217	0.747	0.434218
0.748	0.564549	0.748	0.523598	0.748	0.355613	0.748	0.249527	0.748	0.254662	0.748	0.265689	0.748	0.351148	0.748	0.193814	0.748	0.218146	0.748	0.227564	0.748	0.367289	0.748	0.281572	0.748	0.283112	0.748	0.224019	0.748	0.735331	0.748	0.434338
0.749	0.56451	0.749	0.523672	0.749	0.355675	0.749	0.249677	0.749	0.254816	0.749	0.265843	0.749	0.351438	0.749	0.193953	0.749	0.218269	0.749	0.227675	0.749	0.367267	0.749	0.281739	0.749	0.283252	0.749	0.224143	0.749	0.735484	0.749	0.434503
0.75	0.564463	0.75	0.52373	0.75	0.355741	0.75	0.249801	0.75	0.254962	0.75	0.266011	0.75	0.35173	0.75	0.194088	0.75	0.218407	0.75	0.227769	0.75	0.367231	0.75	0.281893	0.75	0.283375	0.75	0.224246	0.75	0.735592	0.75	0.434687
0.751	0.564437	0.751	0.523785	0.751	0.355814	0.751	0.249918	0.751	0.255112	0.751	0.266183	0.751	0.352028	0.751	0.19421	0.751	0.218544	0.751	0.227865	0.751	0.3672	0.751	0.282045	0.751	0.283506	0.751	0.224362	0.751	0.735686	0.751	0.434895
0.752	0.564447	0.752	0.523852	0.752	0.355893	0.752	0.250042	0.752	0.25527	0.752	0.266351	0.752	0.352331	0.752	0.194322	0.752	0.218663	0.752	0.227978	0.752	0.367191	0.752	0.282207	0.752	0.283664	0.752	0.224514	0.752	0.735788	0.752	0.435092
0.753	0.564404	0.753	0.523929	0.753	0.355962	0.753	0.250134	0.753	0.255429	0.753	0.266544	0.753	0.352614	0.753	0.194434	0.753	0.21878	0.753	0.228082	0.753	0.367196	0.753	0.282347	0.753	0.283796	0.753	0.224635	0.753	0.735838	0.753	0.435297
0.754	0.564374	0.754	0.523989	0.754	0.356024	0.754	0.250201	0.754	0.255575	0.754	0.266742	0.754	0.352898	0.754	0.194564	0.754	0.218906	0.754	0.228193	0.754	0.367187	0.754	0.282482	0.754	0.283941	0.754	0.224754	0.754	0.735869	0.754	0.435501
0.755	0.564373	0.755	0.524024	0.755	0.35608	0.755	0.250248	0.755	0.255704	0.755	0.266933	0.755	0.353195	0.755	0.194709	0.755	0.219037	0.755	0.228316	0.755	0.36715	0.755	0.282623	0.755	0.284108	0.755	0.224881	0.755	0.735931	0.755	0.43571
0.756	0.564334	0.756	0.52406	0.756	0.356128	0.756	0.250277	0.756	0.255817	0.756	0.267112	0.756	0.353503	0.756	0.194836	0.756	0.219144	0.756	0.228427	0.756	0.367082	0.756	0.282768	0.756	0.284246	0.756	0.224992	0.756	0.735986	0.756	0.435984
0.757	0.564301	0.757	0.524102	0.757	0.356186	0.757	0.250272	0.757	0.255933	0.757	0.267303	0.757	0.353814	0.757	0.194967	0.757	0.219274	0.757	0.228549	0.757	0.367007	0.757	0.28292	0.757	0.284393	0.757	0.225105	0.757	0.736037	0.757	0.436271
0.758	0.564257	0.758	0.524142	0.758	0.356248	0.758	0.250244	0.758	0.256048	0.758	0.267497	0.758	0.354132	0.758	0.195109	0.758	0.219415	0.758	0.228681	0.758	0.366936	0.758	0.28308	0.758	0.28455	0.758	0.225225	0.758	0.736083	0.758	0.436566
0.759	0.564168	0.759	0.524163	0.759	0.356295	0.759	0.250215	0.759	0.256146	0.759	0.267677	0.759	0.354459	0.759	0.195257	0.759	0.219534	0.759	0.228814	0.759	0.366868	0.759	0.283249	0.759	0.284706	0.759	0.225353	0.759	0.736059	0.759	0.436881
0.76	0.564127	0.76	0.524185	0.76	0.356318	0.76	0.25016	0.76	0.256251	0.76	0.267855	0.76	0.354799	0.76	0.195408	0.76	0.219665	0.76	0.228951	0.76	0.366761	0.76	0.283401	0.76	0.284856	0.76	0.225491	0.76	0.736086	0.76	0.437195
0.761	0.564084	0.761	0.524213	0.761	0.356362	0.761	0.250096	0.761	0.256355	0.761	0.268055	0.761	0.355129	0.761	0.195547	0.761	0.219789	0.761	0.229088	0.761	0.366673	0.761	0.283549	0.761	0.284995	0.761	0.225615	0.761	0.736152	0.761	0.437507
0.762	0.564002	0.762	0.52425	0.762	0.356446	0.762	0.250031	0.762	0.256448	0.762	0.268282	0.762	0.355436	0.762	0.195668	0.762	0.219892	0.762	0.229221	0.762	0.366636	0.762	0.283705	0.762	0.285126	0.762	0.225717	0.762	0.736236	0.762	0.437802
0.763	0.563978	0.763	0.524292	0.763	0.356493	0.763	0.249917	0.763	0.256536	0.763	0.268492	0.763	0.355751	0.763	0.195802	0.763	0.220016	0.763	0.229339	0.763	0.366558	0.763	0.283861	0.763	0.285284	0.763	0.225835	0.763	0.736291	0.763	0.438124
0.764	0.563935	0.764	0.52433	0.764	0.356535	0.764	0.2498	0.764	0.256617	0.764	0.268708	0.764	0.356064	0.764	0.195936	0.764	0.220125	0.764	0.229449	0.764	0.366467	0.764	0.283994	0.764	0.285437	0.764	0.225954	0.764	0.736333	0.764	0.438445
0.765	0.563865	0.765	0.524353	0.765	0.356575	0.765	0.24968	0.765	0.256689	0.765	0.26893	0.765	0.356377	0.765	0.196067	0.765	0.22022	0.765	0.229568	0.765	0.366364	0.765	0.284115	0.765	0.285579	0.765	0.226076	0.765	0.736372	0.765	0.438744
0.766	0.563829	0.766	0.524354	0.766	0.356585	0.766	0.249513	0.766	0.256748	0.766	0.269132	0.766	0.356712	0.766	0.196198	0.766	0.220334	0.766	0.229723	0.766	0.366223	0.766	0.284276	0.766	0.285739	0.766	0.226231	0.766	0.736444	0.766	0.439039
0.767	0.563768	0.767	0.524361	0.767	0.356636	0.767	0.24935	0.767	0.256819	0.767	0.26938	0.767	0.35704	0.767	0.196337	0.767	0.220445	0.767	0.229866	0.767	0.366122	0.767	0.284431	0.767	0.285896	0.767	0.226365	0.767	0.736485	0.767	0.439333
0.768	0.563688	0.768	0.524376	0.768	0.356695	0.768	0.249184	0.768	0.25689	0.768	0.269637	0.768	0.357361	0.768	0.196475	0.768	0.220543	0.768	0.22999	0.768	0.366039	0.768	0.284581	0.768	0.286046	0.768	0.22649	0.768	0.736487	0.768	0.439627
0.769	0.563619	0.769	0.52439	0.769	0.356708	0.769	0.248989	0.769	0.25694	0.769	0.269851	0.769	0.357682	0.769	0.196604	0.769	0.220628	0.769	0.230107	0.769	0.365916	0.769	0.284735	0.769	0.286186	0.769	0.226629	0.769	0.736521	0.769	0.439948
0.77	0.563602	0.77	0.524383	0.77	0.356711	0.77	0.248783	0.77	0.256993	0.77	0.27008	0.77	0.358016	0.77	0.196731	0.77	0.220716	0.77	0.230248	0.77	0.365746	0.77	0.28486	0.77	0.286314	0.77	0.226736	0.77	0.736498	0.77	0.440291
0.771	0.563562	0.771	0.524372	0.771	0.356722	0.771	0.248562	0.771	0.25704	0.771	0.27031	0.771	0.358356	0.771	0.196863	0.771	0.22082	0.771	0.230391	0.771	0.365585	0.771	0.284997	0.771	0.286446	0.771	0.226859	0.771	0.736449	0.771	0.440653
0.772	0.563469	0.772	0.52437	0.772	0.356745	0.772	0.248322	0.772	0.257077	0.772	0.270537	0.772	0.358693	0.772	0.196998	0.772	0.220934	0.772	0.23052	0.772	0.365454	0.772	0.285158	0.772	0.28659	0.772	0.227013	0.772	0.736456	0.772	0.44104
0.773	0.563399	0.773	0.524382	0.773	0.356766	0.773	0.248066	0.773	0.25713	0.773	0.270791	0.773	0.359019	0.773	0.197118	0.773	0.22102	0.773	0.230642	0.773	0.365292	0.773	0.285287	0.773	0.286727	0.773	0.227119	0.773	0.736465	0.773	0.441414
0.774	0.563374	0.774	0.52438	0.774	0.356773	0.774	0.247795	0.774	0.257167	0.774	0.271024	0.774	0.359346	0.774	0.197251	0.774	0.221112	0.774	0.230779	0.774	0.365126	0.774	0.285419	0.774	0.286857	0.774	0.227231	0.774	0.736502	0.774	0.44177
0.775	0.563353	0.775	0.524367	0.775	0.356773	0.775	0.247503	0.775	0.257183	0.775	0.271239	0.775	0.359672	0.775	0.197388	0.775	0.221205	0.775	0.230926	0.775	0.364964	0.775	0.285561	0.775	0.286989	0.775	0.227357	0.775	0.736592	0.775	0.442102
0.776	0.563263	0.776	0.524362	0.776	0.356781	0.776	0.24718	0.776	0.257188	0.776	0.271471	0.776	0.359991	0.776	0.197499	0.776	0.221271	0.776	0.231057	0.776	0.364797	0.776	0.285705	0.776	0.287138	0.776	0.227479	0.776	0.736617	0.776	0.442483
0.777	0.563197	0.777	0.524349	0.777	0.356764	0.777	0.24686	0.777	0.257194	0.777	0.271702	0.777	0.360326	0.777	0.197626	0.777	0.221364	0.777	0.231195	0.777	0.364602	0.777	0.285866	0.777	0.287308	0.777	0.227602	0.777	0.736645	0.777	0.442872
0.778	0.56313	0.778	0.524334	0.778	0.35673	0.778	0.246533	0.778	0.257189	0.778	0.271927	0.778	0.360665	0.778	0.197761	0.778	0.221458	0.778	0.231321	0.778	0.364385	0.778	0.286021	0.778	0.287456	0.778	0.227716	0.778	0.73669	0.778	0.443269
0.779	0.563031	0.779	0.524322	0.779	0.356698	0.779	0.246185	0.779	0.257165	0.779	0.272153	0.779	0.360996	0.779	0.197891	0.779	0.221528	0.779	0.231426	0.779	0.36416	0.779	0.286154	0.779	0.287564	0.779	0.227818	0.779	0.736685	0.779	0.443653
0.78	0.562941	0.78	0.52429	0.78	0.356691	0.78	0.245825	0.78	0.257152	0.78	0.272415	0.78	0.361323	0.78	0.198031	0.78	0.221607	0.78	0.231566	0.78	0.363972	0.78	0.286292	0.78	0.287732	0.78	0.227939	0.78	0.73671	0.78	0.444051
0.781	0.562873	0.781	0.524263	0.781	0.356673	0.781	0.245452	0.781	0.257142	0.781	0.272666	0.781	0.361649	0.781	0.198149	0.781	0.221689	0.781	0.231703	0.781	0.363772	0.781	0.286422	0.781	0.287898	0.781	0.22806	0.781	0.736757	0.781	0.444462
0.782	0.562819	0.782	0.524242	0.782	0.356628	0.782	0.245065	0.782	0.257122	0.782	0.272886	0.782	0.361977	0.782	0.198244	0.782	0.221765	0.782	0.231824	0.782	0.363544	0.782	0.286543	0.782	0.288033	0.782	0.228175	0.782	0.736822	0.782	0.444893
0.783	0.562744	0.783	0.5242	0.783	0.35656	0.783	0.244669	0.783	0.257072	0.783	0.273088	0.783	0.362313	0.783	0.198356	0.783	0.221816	0.783	0.231953	0.783	0.363305	0.783	0.286669	0.783	0.288149	0.783	0.228298	0.783	0.736845	0.783	0.445317
0.784	0.562686	0.784	0.524191	0.784	0.356542	0.784	0.244286	0.784	0.257031	0.784	0.273338	0.784	0.362629	0.784	0.198465	0.784	0.22188	0.784	0.232079	0.784	0.363115	0.784	0.286777	0.784	0.288255	0.784	0.228423	0.784	0.736836	0.784	0.445726
0.785	0.562628	0.785	0.524184	0.785	0.356534	0.785	0.24389	0.785	0.256988	0.785	0.273601	0.785	0.362923	0.785	0.198573	0.785	0.221948	0.785	0.232194	0.785	0.362923	0.785	0.286879	0.785	0.288369	0.785	0.228535	0.785	0.736791	0.785	0.446109
0.786	0.562537	0.786	0.524123	0.786	0.356468	0.786	0.243442	0.786	0.256919	0.786	0.273814	0.786	0.363213	0.786	0.198691	0.786	0.222001	0.786	0.232299	0.786	0.362655	0.786	0.286997	0.786	0.288504	0.786	0.228621	0.786	0.736831	0.786	0.446504
0.787	0.56243	0.787	0.523998	0.787	0.356372	0.787	0.242974	0.787	0.256837	0.787	0.274007	0.787	0.363544	0.787	0.198814	0.787	0.222054	0.787	0.232446	0.787	0.362369	0.787	0.287132	0.787	0.288638	0.787	0.228714	0.787	0.736856	0.787	0.446908
0.788	0.562322	0.788	0.523913	0.788	0.356272	0.788	0.242506	0.788	0.256757	0.788	0.274198	0.788	0.363868	0.788	0.198925	0.788	0.222113	0.788	0.232594	0.788	0.362106	0.788	0.287252	0.788	0.288756	0.788	0.2288	0.788	0.736857	0.788	0.447317
0.789	0.562225	0.789	0.523905	0.789	0.356189	0.789	0.242046	0.789	0.256685	0.789	0.274399	0.789	0.364159	0.789	0.199017	0.789	0.222175	0.789	0.23271	0.789	0.361873	0.789	0.287345	0.789	0.288854	0.789	0.228879	0.789	0.736904	0.789	0.447699
0.79	0.562151	0.79	0.523846	0.79	0.356136	0.79	0.241589	0.79	0.256634	0.79	0.274611	0.79	0.36444	0.79	0.199103	0.79	0.222219	0.79	0.232805	0.79	0.3616	0.79	0.287452	0.79	0.28895	0.79	0.228999	0.79	0.736927	0.79	0.448126
0.791	0.562059	0.791	0.523742	0.791	0.356057	0.791	0.241117	0.791	0.25654	0.791	0.274816	0.791	0.364721	0.791	0.199206	0.791	0.222258	0.791	0.232906	0.791	0.361317	0.791	0.287593	0.791	0.289062	0.791	0.22911	0.791	0.736956	0.791	0.448576
0.792	0.561946	0.792	0.523632	0.792	0.35596	0.792	0.24063	0.792	0.25642	0.792	0.275007	0.792	0.364999	0.792	0.199309	0.792	0.222302	0.792	0.23301	0.792	0.36104	0.792	0.287743	0.792	0.28919	0.792	0.229207	0.792	0.737044	0.792	0.449
0.793	0.561838	0.793	0.523579	0.793	0.355895	0.793	0.240143	0.793	0.256342	0.793	0.275186	0.793	0.365267	0.793	0.199376	0.793	0.222361	0.793	0.233095	0.793	0.360773	0.793	0.287848	0.793	0.289316	0.793	0.229307	0.793	0.737078	0.793	0.449378
0.794	0.56173	0.794	0.523511	0.794	0.355812	0.794	0.239645	0.794	0.256254	0.794	0.275393	0.794	0.365542	0.794	0.199449	0.794	0.222401	0.794	0.233196	0.794	0.360497	0.794	0.287965	0.794	0.289414	0.794	0.229438	0.794	0.737101	0.794	0.449736
0.795	0.561622	0.795	0.523428	0.795	0.355725	0.795	0.239133	0.795	0.256148	0.795	0.275602	0.795	0.36583	0.795	0.199536	0.795	0.222435	0.795	0.233304	0.795	0.360223	0.795	0.288076	0.795	0.289503	0.795	0.229565	0.795	0.737132	0.795	0.45008
0.796	0.561508	0.796	0.523341	0.796	0.355642	0.796	0.238608	0.796	0.256026	0.796	0.275784	0.796	0.366124	0.796	0.199632	0.796	0.222473	0.796	0.233403	0.796	0.359958	0.796	0.288165	0.796	0.289601	0.796	0.229656	0.796	0.737188	0.796	0.450481
0.797	0.561377	0.797	0.523243	0.797	0.355504	0.797	0.23807	0.797	0.255889	0.797	0.275956	0.797	0.366393	0.797	0.199705	0.797	0.222491	0.797	0.2335	0.797	0.359654	0.797	0.288257	0.797	0.289689	0.797	0.229734	0.797	0.737244	0.797	0.450876
0.798	0.561259	0.798	0.523145	0.798	0.355365	0.798	0.237527	0.798	0.255748	0.798	0.276139	0.798	0.366647	0.798	0.19977	0.798	0.222494	0.798	0.233585	0.798	0.35935	0.798	0.288336	0.798	0.289788	0.798	0.229832	0.798	0.737292	0.798	0.451256
0.799	0.561155	0.799	0.523056	0.799	0.355242	0.799	0.23699	0.799	0.255615	0.799	0.276335	0.799	0.366891	0.799	0.199834	0.799	0.222491	0.799	0.233658	0.799	0.359052	0.799	0.288403	0.799	0.289898	0.799	0.229943	0.799	0.737285	0.799	0.45159
0.8	0.561033	0.8	0.522974	0.8	0.355107	0.8	0.236476	0.8	0.255501	0.8	0.27653	0.8	0.367121	0.8	0.199888	0.8	0.222493	0.8	0.233727	0.8	0.358734	0.8	0.288486	0.8	0.289988	0.8	0.230015	0.8	0.737277	0.8	0.451921
0.801	0.560878	0.801	0.522888	0.801	0.354965	0.801	0.235938	0.801	0.255365	0.801	0.276715	0.801	0.367358	0.801	0.199917	0.801	0.222483	0.801	0.233801	0.801	0.358425	0.801	0.288554	0.801	0.290065	0.801	0.230096	0.801	0.737266	0.801	0.452244
0.802	0.560718	0.802	0.522785	0.802	0.354821	0.802	0.235374	0.802	0.255212	0.802	0.276896	0.802	0.367592	0.802	0.19995	0.802	0.222482	0.802	0.233887	0.802	0.358123	0.802	0.288629	0.802	0.290145	0.802	0.230189	0.802	0.737305	0.802	0.45258
0.803	0.560585	0.803	0.52266	0.803	0.35468	0.803	0.234799	0.803	0.255058	0.803	0.277077	0.803	0.367809	0.803	0.200024	0.803	0.222506	0.803	0.233984	0.803	0.357813	0.803	0.288731	0.803	0.290244	0.803	0.230282	0.803	0.737331	0.803	0.452908
0.804	0.560447	0.804	0.522515	0.804	0.354526	0.804	0.234235	0.804	0.254895	0.804	0.277237	0.804	0.368032	0.804	0.200088	0.804	0.222496	0.804	0.234039	0.804	0.357491	0.804	0.288808	0.804	0.290339	0.804	0.230355	0.804	0.737345	0.804	0.453235
0.805	0.560314	0.805	0.522378	0.805	0.354357	0.805	0.233666	0.805	0.254723	0.805	0.277382	0.805	0.368266	0.805	0.200135	0.805	0.222477	0.805	0.234091	0.805	0.357154	0.805	0.288873	0.805	0.290441	0.805	0.230424	0.805	0.73735	0.805	0.453563
0.806	0.560192	0.806	0.522265	0.806	0.35418	0.806	0.233086	0.806	0.254541	0.806	0.277521	0.806	0.368502	0.806	0.200164	0.806	0.222464	0.806	0.234157	0.806	0.35681	0.806	0.288941	0.806	0.290549	0.806	0.230501	0.806	0.73737	0.806	0.453896
0.807	0.560069	0.807	0.522155	0.807	0.354021	0.807	0.232512	0.807	0.254349	0.807	0.27766	0.807	0.36871	0.807	0.200181	0.807	0.22244	0.807	0.234214	0.807	0.356482	0.807	0.289018	0.807	0.290645	0.807	0.230578	0.807	0.737371	0.807	0.454216
0.808	0.559931	0.808	0.522048	0.808	0.353861	0.808	0.231938	0.808	0.254158	0.808	0.277797	0.808	0.368906	0.808	0.200185	0.808	0.222412	0.808	0.234245	0.808	0.356162	0.808	0.289096	0.808	0.290735	0.808	0.230658	0.808	0.737357	0.808	0.454521
0.809	0.559768	0.809	0.521918	0.809	0.353682	0.809	0.231353	0.809	0.253965	0.809	0.277927	0.809	0.369102	0.809	0.200197	0.809	0.222382	0.809	0.234273	0.809	0.355837	0.809	0.28918	0.809	0.290823	0.809	0.23074	0.809	0.737389	0.809	0.454799
0.81	0.559585	0.81	0.52174	0.81	0.353472	0.81	0.230745	0.81	0.253762	0.81	0.278044	0.81	0.369306	0.81	0.200244	0.81	0.22235	0.81	0.234336	0.81	0.355497	0.81	0.289281	0.81	0.29091	0.81	0.230818	0.81	0.737407	0.81	0.45508
0.811	0.559459	0.811	0.521648	0.811	0.353286	0.811	0.230169	0.811	0.253568	0.811	0.278173	0.811	0.369484	0.811	0.200283	0.811	0.222303	0.811	0.234371	0.811	0.355169	0.811	0.289347	0.811	0.290983	0.811	0.230881	0.811	0.737418	0.811	0.455362
0.812	0.559353	0.812	0.521535	0.812	0.353102	0.812	0.229596	0.812	0.253371	0.812	0.278299	0.812	0.369657	0.812	0.200307	0.812	0.222265	0.812	0.234398	0.812	0.354849	0.812	0.289405	0.812	0.291049	0.812	0.230943	0.812	0.73742	0.812	0.455636
0.813	0.559225	0.813	0.521331	0.813	0.3529	0.813	0.229001	0.813	0.253164	0.813	0.278402	0.813	0.369836	0.813	0.200313	0.813	0.222245	0.813	0.234437	0.813	0.354526	0.813	0.289481	0.813	0.29111	0.813	0.231014	0.813	0.737402	0.813	0.455897
0.814	0.559076	0.814	0.521164	0.814	0.352697	0.814	0.228401	0.814	0.252964	0.814	0.278471	0.814	0.369976	0.814	0.200289	0.814	0.222195	0.814	0.234469	0.814	0.354183	0.814	0.289541	0.814	0.291152	0.814	0.23108	0.814	0.737379	0.814	0.456148
0.815	0.558891	0.815	0.521015	0.815	0.352497	0.815	0.227816	0.815	0.252757	0.815	0.278553	0.815	0.370131	0.815	0.200285	0.815	0.222154	0.815	0.234497	0.815	0.353825	0.815	0.2896	0.815	0.291233	0.815	0.231169	0.815	0.737367	0.815	0.456399
0.816	0.558695	0.816	0.520857	0.816	0.35229	0.816	0.227241	0.816	0.252535	0.816	0.278654	0.816	0.370297	0.816	0.200301	0.816	0.222116	0.816	0.234516	0.816	0.353459	0.816	0.289657	0.816	0.291341	0.816	0.231268	0.816	0.737381	0.816	0.456628
0.817	0.558539	0.817	0.520661	0.817	0.35205	0.817	0.226652	0.817	0.252294	0.817	0.278743	0.817	0.370426	0.817	0.200298	0.817	0.222042	0.817	0.23451	0.817	0.353098	0.817	0.289706	0.817	0.291407	0.817	0.23133	0.817	0.737384	0.817	0.456858
0.818	0.558404	0.818	0.520492	0.818	0.351828	0.818	0.226065	0.818	0.25209	0.818	0.278808	0.818	0.370565	0.818	0.20029	0.818	0.221973	0.818	0.234497	0.818	0.352752	0.818	0.289776	0.818	0.291466	0.818	0.231374	0.818	0.737387	0.818	0.457096
0.819	0.55826	0.819	0.520346	0.819	0.351622	0.819	0.225484	0.819	0.251892	0.819	0.278863	0.819	0.370696	0.819	0.200271	0.819	0.221897	0.819	0.234493	0.819	0.352407	0.819	0.289845	0.819	0.291512	0.819	0.231421	0.819	0.737394	0.819	0.457345
0.82	0.558083	0.82	0.520198	0.82	0.351417	0.82	0.224907	0.82	0.251661	0.82	0.278925	0.82	0.370799	0.82	0.200235	0.82	0.221802	0.82	0.2345	0.82	0.352051	0.82	0.28989	0.82	0.291544	0.82	0.231487	0.82	0.737423	0.82	0.457591
0.821	0.557904	0.821	0.520014	0.821	0.351216	0.821	0.22431	0.821	0.251405	0.821	0.279016	0.821	0.370922	0.821	0.200209	0.821	0.221741	0.821	0.234498	0.821	0.35171	0.821	0.289946	0.821	0.291607	0.821	0.231558	0.821	0.737469	0.821	0.457821
0.822	0.557703	0.822	0.519813	0.822	0.351005	0.822	0.223744	0.822	0.251167	0.822	0.279075	0.822	0.371035	0.822	0.200179	0.822	0.221673	0.822	0.234485	0.822	0.351365	0.822	0.289982	0.822	0.291658	0.822	0.231614	0.822	0.737528	0.822	0.45801
0.823	0.557502	0.823	0.519618	0.823	0.350782	0.823	0.223203	0.823	0.250953	0.823	0.279099	0.823	0.371135	0.823	0.200147	0.823	0.221593	0.823	0.234461	0.823	0.35101	0.823	0.290005	0.823	0.291686	0.823	0.231653	0.823	0.737554	0.823	0.458161
0.824	0.557367	0.824	0.519465	0.824	0.350555	0.824	0.222609	0.824	0.250722	0.824	0.27915	0.824	0.371253	0.824	0.200127	0.824	0.221539	0.824	0.234424	0.824	0.350666	0.824	0.29007	0.824	0.291722	0.824	0.231693	0.824	0.737549	0.824	0.458328
0.825	0.557201	0.825	0.519279	0.825	0.350302	0.825	0.222003	0.825	0.250471	0.825	0.279166	0.825	0.371375	0.825	0.200096	0.825	0.221463	0.825	0.234429	0.825	0.350292	0.825	0.290126	0.825	0.291789	0.825	0.231764	0.825	0.737506	0.825	0.45853
0.826	0.557	0.826	0.519069	0.826	0.350041	0.826	0.221408	0.826	0.250211	0.826	0.279174	0.826	0.371473	0.826	0.200042	0.826	0.221357	0.826	0.234432	0.826	0.3499	0.826	0.290153	0.826	0.291858	0.826	0.231832	0.826	0.737532	0.826	0.458693
0.827	0.556792	0.827	0.518871	0.827	0.3498	0.827	0.220837	0.827	0.249954	0.827	0.279213	0.827	0.371528	0.827	0.199965	0.827	0.221234	0.827	0.234379	0.827	0.34952	0.827	0.290156	0.827	0.291892	0.827	0.231864	0.827	0.737585	0.827	0.458837
0.828	0.556574	0.828	0.518687	0.828	0.349571	0.828	0.220272	0.828	0.249726	0.828	0.279238	0.828	0.371608	0.828	0.199898	0.828	0.221152	0.828	0.234369	0.828	0.349191	0.828	0.290224	0.828	0.291968	0.828	0.23195	0.828	0.737662	0.828	0.458968
0.829	0.556369	0.829	0.518495	0.829	0.349339	0.829	0.219708	0.829	0.249487	0.829	0.279245	0.829	0.371678	0.829	0.199836	0.829	0.22106	0.829	0.234339	0.829	0.348867	0.829	0.290286	0.829	0.292025	0.829	0.232031	0.829	0.73775	0.829	0.459105
0.83	0.556183	0.83	0.518288	0.83	0.349099	0.83	0.219141	0.83	0.249221	0.83	0.279232	0.83	0.371719	0.83	0.199767	0.83	0.220933	0.83	0.234267	0.83	0.348517	0.83	0.290307	0.83	0.292036	0.83	0.232072	0.83	0.737793	0.83	0.459235
0.831	0.555999	0.831	0.518081	0.831	0.348858	0.831	0.218569	0.831	0.248956	0.831	0.27919	0.831	0.371751	0.831	0.199676	0.831	0.220801	0.831	0.234213	0.831	0.348147	0.831	0.290335	0.831	0.292056	0.831	0.232092	0.831	0.737793	0.831	0.459349
0.832	0.555786	0.832	0.517892	0.832	0.348614	0.832	0.217986	0.832	0.248683	0.832	0.279175	0.832	0.371806	0.832	0.199602	0.832	0.220685	0.832	0.234163	0.832	0.347778	0.832	0.290384	0.832	0.292092	0.832	0.232111	0.832	0.737726	0.832	0.459427
0.833	0.55556	0.833	0.517722	0.833	0.348372	0.833	0.217415	0.833	0.248418	0.833	0.279175	0.833	0.371866	0.833	0.199529	0.833	0.22057	0.833	0.234104	0.833	0.347418	0.833	0.290434	0.833	0.292126	0.833	0.232137	0.833	0.737744	0.833	0.45952
0.834	0.555351	0.834	0.517553	0.834	0.348135	0.834	0.216879	0.834	0.248179	0.834	0.27915	0.834	0.371893	0.834	0.199424	0.834	0.220436	0.834	0.234028	0.834	0.34707	0.834	0.290454	0.834	0.292138	0.834	0.232171	0.834	0.737759	0.834	0.459621
0.835	0.555149	0.835	0.517304	0.835	0.347858	0.835	0.216331	0.835	0.247929	0.835	0.279127	0.835	0.37193	0.835	0.199352	0.835	0.220342	0.835	0.233944	0.835	0.346719	0.835	0.290483	0.835	0.292199	0.835	0.23221	0.835	0.737766	0.835	0.459741
0.836	0.554935	0.836	0.517055	0.836	0.347608	0.836	0.215783	0.836	0.247687	0.836	0.279113	0.836	0.37197	0.836	0.199287	0.836	0.220238	0.836	0.233883	0.836	0.346366	0.836	0.290532	0.836	0.292257	0.836	0.232249	0.836	0.737817	0.836	0.4598
0.837	0.554702	0.837	0.516851	0.837	0.347401	0.837	0.215244	0.837	0.247456	0.837	0.279098	0.837	0.372001	0.837	0.199205	0.837	0.220096	0.837	0.233848	0.837	0.346012	0.837	0.290597	0.837	0.292276	0.837	0.232282	0.837	0.737816	0.837	0.459852
0.838	0.554475	0.838	0.516625	0.838	0.347112	0.838	0.214707	0.838	0.247177	0.838	0.279039	0.838	0.372025	0.838	0.199117	0.838	0.219961	0.838	0.233778	0.838	0.345655	0.838	0.290648	0.838	0.2923	0.838	0.232308	0.838	0.737771	0.838	0.459908
0.839	0.554249	0.839	0.516367	0.839	0.346827	0.839	0.214153	0.839	0.246916	0.839	0.278981	0.839	0.372045	0.839	0.199019	0.839	0.219842	0.839	0.233699	0.839	0.345315	0.839	0.290665	0.839	0.292318	0.839	0.232325	0.839	0.737708	0.839	0.46002
0.84	0.554027	0.84	0.516103	0.84	0.346573	0.84	0.2136	0.84	0.24668	0.84	0.278936	0.84	0.372062	0.84	0.198912	0.84	0.219725	0.84	0.233619	0.84	0.344988	0.84	0.290667	0.84	0.292335	0.84	0.23234	0.84	0.737731	0.84	0.460093
0.841	0.553816	0.841	0.51588	0.841	0.346342	0.841	0.213078	0.841	0.246441	0.841	0.27889	0.841	0.372073	0.841	0.198804	0.841	0.219583	0.841	0.233534	0.841	0.344651	0.841	0.29069	0.841	0.292359	0.841	0.232361	0.841	0.737755	0.841	0.460142
0.842	0.553599	0.842	0.515692	0.842	0.346099	0.842	0.212562	0.842	0.246187	0.842	0.278837	0.842	0.372084	0.842	0.198706	0.842	0.219445	0.842	0.233441	0.842	0.344316	0.842	0.290688	0.842	0.292356	0.842	0.232374	0.842	0.737691	0.842	0.460173
0.843	0.553385	0.843	0.515483	0.843	0.345812	0.843	0.212037	0.843	0.245911	0.843	0.278763	0.843	0.372093	0.843	0.198606	0.843	0.219311	0.843	0.233353	0.843	0.343963	0.843	0.290703	0.843	0.292358	0.843	0.232388	0.843	0.737711	0.843	0.460226
0.844	0.55318	0.844	0.515229	0.844	0.345495	0.844	0.211504	0.844	0.245631	0.844	0.278674	0.844	0.372095	0.844	0.198496	0.844	0.219176	0.844	0.233274	0.844	0.343595	0.844	0.290759	0.844	0.292392	0.844	0.232413	0.844	0.73776	0.844	0.460262
0.845	0.552985	0.845	0.515025	0.845	0.345269	0.845	0.210999	0.845	0.245414	0.845	0.278631	0.845	0.372093	0.845	0.198377	0.845	0.219034	0.845	0.233174	0.845	0.343307	0.845	0.290771	0.845	0.292456	0.845	0.232445	0.845	0.737826	0.845	0.460264
0.846	0.552754	0.846	0.514801	0.846	0.345046	0.846	0.210505	0.846	0.245172	0.846	0.278574	0.846	0.372074	0.846	0.19826	0.846	0.218895	0.846	0.233062	0.846	0.342996	0.846	0.290768	0.846	0.292496	0.846	0.232467	0.846	0.737866	0.846	0.460267
0.847	0.552507	0.847	0.514543	0.847	0.344787	0.847	0.210004	0.847	0.244897	0.847	0.27849	0.847	0.372046	0.847	0.198147	0.847	0.218751	0.847	0.232949	0.847	0.34264	0.847	0.290758	0.847	0.292501	0.847	0.232481	0.847	0.737909	0.847	0.460265
0.848	0.552307	0.848	0.514279	0.848	0.344499	0.848	0.209476	0.848	0.244635	0.848	0.278403	0.848	0.372031	0.848	0.198033	0.848	0.218584	0.848	0.232846	0.848	0.342283	0.848	0.29074	0.848	0.292491	0.848	0.232499	0.848	0.737938	0.848	0.460257
0.849	0.552066	0.849	0.514049	0.849	0.344249	0.849	0.208977	0.849	0.244398	0.849	0.27832	0.849	0.372008	0.849	0.197939	0.849	0.218458	0.849	0.232754	0.849	0.341958	0.849	0.290766	0.849	0.29251	0.849	0.232536	0.849	0.737882	0.849	0.460251
0.85	0.551822	0.85	0.513818	0.85	0.343999	0.85	0.208493	0.85	0.244166	0.85	0.278231	0.85	0.371999	0.85	0.197834	0.85	0.218337	0.85	0.232656	0.85	0.341648	0.85	0.290801	0.85	0.292536	0.85	0.232555	0.85	0.737919	0.85	0.460257
0.851	0.551611	0.851	0.513554	0.851	0.343711	0.851	0.208	0.851	0.243917	0.851	0.278128	0.851	0.372012	0.851	0.197697	0.851	0.218179	0.851	0.232542	0.851	0.341333	0.851	0.290808	0.851	0.292544	0.851	0.232539	0.851	0.738005	0.851	0.460259
0.852	0.551381	0.852	0.513314	0.852	0.343443	0.852	0.207516	0.852	0.243663	0.852	0.278033	0.852	0.371963	0.852	0.197572	0.852	0.218013	0.852	0.232446	0.852	0.341023	0.852	0.290813	0.852	0.292547	0.852	0.232547	0.852	0.738121	0.852	0.460242
0.853	0.551144	0.853	0.513088	0.853	0.343197	0.853	0.20704	0.853	0.243424	0.853	0.277952	0.853	0.37193	0.853	0.197452	0.853	0.217858	0.853	0.232339	0.853	0.340701	0.853	0.290814	0.853	0.292549	0.853	0.232572	0.853	0.738217	0.853	0.460194
0.854	0.550912	0.854	0.512865	0.854	0.342966	0.854	0.206578	0.854	0.243202	0.854	0.277885	0.854	0.371928	0.854	0.19734	0.854	0.217719	0.854	0.23222	0.854	0.340384	0.854	0.290835	0.854	0.292571	0.854	0.232612	0.854	0.738294	0.854	0.460157
0.855	0.55069	0.855	0.512627	0.855	0.342728	0.855	0.206135	0.855	0.242983	0.855	0.277824	0.855	0.371915	0.855	0.197248	0.855	0.217594	0.855	0.232117	0.855	0.340109	0.855	0.290916	0.855	0.29264	0.855	0.232666	0.855	0.738351	0.855	0.460138
0.856	0.550458	0.856	0.512364	0.856	0.342483	0.856	0.205698	0.856	0.242766	0.856	0.277749	0.856	0.371875	0.856	0.197141	0.856	0.217457	0.856	0.231996	0.856	0.339811	0.856	0.290924	0.856	0.292658	0.856	0.232711	0.856	0.738317	0.856	0.460096
0.857	0.550212	0.857	0.512119	0.857	0.342244	0.857	0.205259	0.857	0.242549	0.857	0.277653	0.857	0.371809	0.857	0.197009	0.857	0.217287	0.857	0.231876	0.857	0.339514	0.857	0.290898	0.857	0.29264	0.857	0.232739	0.857	0.738322	0.857	0.460062
0.858	0.549959	0.858	0.511918	0.858	0.342015	0.858	0.204814	0.858	0.242326	0.858	0.277538	0.858	0.371738	0.858	0.19686	0.858	0.217088	0.858	0.231775	0.858	0.339241	0.858	0.290901	0.858	0.292628	0.858	0.232759	0.858	0.738347	0.858	0.460032
0.859	0.549714	0.859	0.511664	0.859	0.34174	0.859	0.204345	0.859	0.242077	0.859	0.277404	0.859	0.371733	0.859	0.19675	0.859	0.216967	0.859	0.231664	0.859	0.338933	0.859	0.290928	0.859	0.292646	0.859	0.232825	0.859	0.738351	0.859	0.460012
0.86	0.54948	0.86	0.511365	0.86	0.34146	0.86	0.203913	0.86	0.24183	0.86	0.277275	0.86	0.371703	0.86	0.196636	0.86	0.216834	0.86	0.231545	0.86	0.338634	0.86	0.290958	0.86	0.292671	0.86	0.232859	0.86	0.738365	0.86	0.459982
0.861	0.549249	0.861	0.511064	0.861	0.341206	0.861	0.203519	0.861	0.241602	0.861	0.277164	0.861	0.37164	0.861	0.196505	0.861	0.216663	0.861	0.231421	0.861	0.338361	0.861	0.290979	0.861	0.29269	0.861	0.232863	0.861	0.738361	0.861	0.459942
0.862	0.548996	0.862	0.510834	0.862	0.340989	0.862	0.203097	0.862	0.241395	0.862	0.27707	0.862	0.371627	0.862	0.19638	0.862	0.216499	0.862	0.231296	0.862	0.338099	0.862	0.290989	0.862	0.292708	0.862	0.232916	0.862	0.738335	0.862	0.459901
0.863	0.548687	0.863	0.510603	0.863	0.340762	0.863	0.202684	0.863	0.241203	0.863	0.277009	0.863	0.371577	0.863	0.19624	0.863	0.216332	0.863	0.231183	0.863	0.337826	0.863	0.290999	0.863	0.292709	0.863	0.232948	0.863	0.738394	0.863	0.459852
0.864	0.548413	0.864	0.510377	0.864	0.340535	0.864	0.20228	0.864	0.241015	0.864	0.276938	0.864	0.371517	0.864	0.196107	0.864	0.216172	0.864	0.231075	0.864	0.337556	0.864	0.291027	0.864	0.292723	0.864	0.232975	0.864	0.738434	0.864	0.459802
0.865	0.548244	0.865	0.510169	0.865	0.340324	0.865	0.20188	0.865	0.240818	0.865	0.27682	0.865	0.371487	0.865	0.195998	0.865	0.216026	0.865	0.230961	0.865	0.337307	0.865	0.291077	0.865	0.292774	0.865	0.233021	0.865	0.738441	0.865	0.459751
0.866	0.54802	0.866	0.509945	0.866	0.340099	0.866	0.201481	0.866	0.240591	0.866	0.276708	0.866	0.371445	0.866	0.195865	0.866	0.215883	0.866	0.230826	0.866	0.337054	0.866	0.291082	0.866	0.292811	0.866	0.233031	0.866	0.738463	0.866	0.459664
0.867	0.547763	0.867	0.50968	0.867	0.339861	0.867	0.201083	0.867	0.24037	0.867	0.276581	0.867	0.371399	0.867	0.19575	0.867	0.215727	0.867	0.230693	0.867	0.336778	0.867	0.2911	0.867	0.292835	0.867	0.233046	0.867	0.738489	0.867	0.459625
0.868	0.547506	0.868	0.509401	0.868	0.339632	0.868	0.200694	0.868	0.240176	0.868	0.276458	0.868	0.37135	0.868	0.195647	0.868	0.21556	0.868	0.230577	0.868	0.336494	0.868	0.291136	0.868	0.292848	0.868	0.233071	0.868	0.738508	0.868	0.459617
0.869	0.547287	0.869	0.50918	0.869	0.339446	0.869	0.200329	0.869	0.240014	0.869	0.276404	0.869	0.371299	0.869	0.195494	0.869	0.215398	0.869	0.230478	0.869	0.336256	0.869	0.291139	0.869	0.292855	0.869	0.233068	0.869	0.738481	0.869	0.459606
0.87	0.547069	0.87	0.508944	0.87	0.339227	0.87	0.199955	0.87	0.239815	0.87	0.276295	0.87	0.371269	0.87	0.195358	0.87	0.215268	0.87	0.230404	0.87	0.336007	0.87	0.291181	0.87	0.292907	0.87	0.233123	0.87	0.738491	0.87	0.459552
0.871	0.54684	0.871	0.508703	0.871	0.339012	0.871	0.199584	0.871	0.239616	0.871	0.276171	0.871	0.371247	0.871	0.195243	0.871	0.215131	0.871	0.230308	0.871	0.335773	0.871	0.291218	0.871	0.29295	0.871	0.23319	0.871	0.738519	0.871	0.45949
0.872	0.546599	0.872	0.508476	0.872	0.338846	0.872	0.19923	0.872	0.23946	0.872	0.276092	0.872	0.371214	0.872	0.195138	0.872	0.214957	0.872	0.230156	0.872	0.335579	0.872	0.291207	0.872	0.292938	0.872	0.233209	0.872	0.738561	0.872	0.459437
0.873	0.546392	0.873	0.508213	0.873	0.338644	0.873	0.19888	0.873	0.239282	0.873	0.275995	0.873	0.371189	0.873	0.195054	0.873	0.214814	0.873	0.230065	0.873	0.335353	0.873	0.291261	0.873	0.292982	0.873	0.233228	0.873	0.738588	0.873	0.459379
0.874	0.546166	0.874	0.507972	0.874	0.338464	0.874	0.198556	0.874	0.239126	0.874	0.275909	0.874	0.371156	0.874	0.19495	0.874	0.214674	0.874	0.229976	0.874	0.335119	0.874	0.291322	0.874	0.293039	0.874	0.23324	0.874	0.738578	0.874	0.45932
0.875	0.545907	0.875	0.507753	0.875	0.338301	0.875	0.198241	0.875	0.238983	0.875	0.275833	0.875	0.371103	0.875	0.194817	0.875	0.214528	0.875	0.22986	0.875	0.334885	0.875	0.291354	0.875	0.293084	0.875	0.233252	0.875	0.738535	0.875	0.459263
0.876	0.545646	0.876	0.507482	0.876	0.33808	0.876	0.197879	0.876	0.23878	0.876	0.275728	0.876	0.371018	0.876	0.194691	0.876	0.214387	0.876	0.229724	0.876	0.334646	0.876	0.29135	0.876	0.293119	0.876	0.233294	0.876	0.738566	0.876	0.459201
0.877	0.545421	0.877	0.507227	0.877	0.337868	0.877	0.197535	0.877	0.238597	0.877	0.275646	0.877	0.37096	0.877	0.194546	0.877	0.214229	0.877	0.229595	0.877	0.334433	0.877	0.291348	0.877	0.293128	0.877	0.233316	0.877	0.738603	0.877	0.459139
0.878	0.545195	0.878	0.506984	0.878	0.337665	0.878	0.197211	0.878	0.238443	0.878	0.275551	0.878	0.370936	0.878	0.194428	0.878	0.214083	0.878	0.229489	0.878	0.334232	0.878	0.291382	0.878	0.293153	0.878	0.233336	0.878	0.73864	0.878	0.459079
0.879	0.544933	0.879	0.506739	0.879	0.337464	0.879	0.196891	0.879	0.2383	0.879	0.275412	0.879	0.370928	0.879	0.194369	0.879	0.213971	0.879	0.229407	0.879	0.334021	0.879	0.291454	0.879	0.293223	0.879	0.233376	0.879	0.738653	0.879	0.459027
0.88	0.544702	0.88	0.506519	0.88	0.337285	0.88	0.19658	0.88	0.238145	0.88	0.27531	0.88	0.370877	0.88	0.194244	0.88	0.213827	0.88	0.229295	0.88	0.333795	0.88	0.291456	0.88	0.293236	0.88	0.233399	0.88	0.73868	0.88	0.458961
0.881	0.544485	0.881	0.506289	0.881	0.337099	0.881	0.19625	0.881	0.237963	0.881	0.275217	0.881	0.370818	0.881	0.19409	0.881	0.213676	0.881	0.229163	0.881	0.333585	0.881	0.291468	0.881	0.293227	0.881	0.233398	0.881	0.738687	0.881	0.458886
0.882	0.544252	0.882	0.506044	0.882	0.336905	0.882	0.195913	0.882	0.237779	0.882	0.27512	0.882	0.370774	0.882	0.193954	0.882	0.213539	0.882	0.229039	0.882	0.333391	0.882	0.291524	0.882	0.293228	0.882	0.233396	0.882	0.738657	0.882	0.458804
0.883	0.54396	0.883	0.505808	0.883	0.336724	0.883	0.195627	0.883	0.237658	0.883	0.275024	0.883	0.370749	0.883	0.193887	0.883	0.213431	0.883	0.228967	0.883	0.333174	0.883	0.291597	0.883	0.293272	0.883	0.233448	0.883	0.73867	0.883	0.458709
0.884	0.543697	0.884	0.505585	0.884	0.336589	0.884	0.195342	0.884	0.237531	0.884	0.274939	0.884	0.370717	0.884	0.19381	0.884	0.213305	0.884	0.228864	0.884	0.333003	0.884	0.291619	0.884	0.293327	0.884	0.233499	0.884	0.738722	0.884	0.458657
0.885	0.543474	0.885	0.505366	0.885	0.336453	0.885	0.195069	0.885	0.237398	0.885	0.274856	0.885	0.370696	0.885	0.193722	0.885	0.213173	0.885	0.228758	0.885	0.332845	0.885	0.291638	0.885	0.293378	0.885	0.233541	0.885	0.738805	0.885	0.458645
0.886	0.543266	0.886	0.50514	0.886	0.336276	0.886	0.194822	0.886	0.237271	0.886	0.274769	0.886	0.370693	0.886	0.193631	0.886	0.213055	0.886	0.22868	0.886	0.332664	0.886	0.291707	0.886	0.293417	0.886	0.233579	0.886	0.738798	0.886	0.458545
0.887	0.543012	0.887	0.504908	0.887	0.336139	0.887	0.19457	0.887	0.237142	0.887	0.274711	0.887	0.370627	0.887	0.193493	0.887	0.212937	0.887	0.228549	0.887	0.332509	0.887	0.291736	0.887	0.293435	0.887	0.23363	0.887	0.73881	0.887	0.458515
0.888	0.542751	0.888	0.504661	0.888	0.335982	0.888	0.194289	0.888	0.237016	0.888	0.274639	0.888	0.370599	0.888	0.193381	0.888	0.212812	0.888	0.228427	0.888	0.332349	0.888	0.29179	0.888	0.293468	0.888	0.233692	0.888	0.738834	0.888	0.458497
0.889	0.542506	0.889	0.504413	0.889	0.335817	0.889	0.194002	0.889	0.236902	0.889	0.274558	0.889	0.370622	0.889	0.193308	0.889	0.21269	0.889	0.228343	0.889	0.332185	0.889	0.291876	0.889	0.293525	0.889	0.23375	0.889	0.738866	0.889	0.458372
0.89	0.542276	0.89	0.5042	0.89	0.335722	0.89	0.193774	0.89	0.236811	0.89	0.274523	0.89	0.370616	0.89	0.19322	0.89	0.212593	0.89	0.228296	0.89	0.332042	0.89	0.291936	0.89	0.29358	0.89	0.233783	0.89	0.738875	0.89	0.458385
0.891	0.542019	0.891	0.503977	0.891	0.335551	0.891	0.193515	0.891	0.236679	0.891	0.274447	0.891	0.370561	0.891	0.193101	0.891	0.212429	0.891	0.228182	0.891	0.331885	0.891	0.291961	0.891	0.293603	0.891	0.233801	0.891	0.738883	0.891	0.458438
0.892	0.541767	0.892	0.503746	0.892	0.335374	0.892	0.193255	0.892	0.236545	0.892	0.27437	0.892	0.370502	0.892	0.192992	0.892	0.212266	0.892	0.228056	0.892	0.331729	0.892	0.291988	0.892	0.293621	0.892	0.233836	0.892	0.738899	0.892	0.458495
0.893	0.541548	0.893	0.503519	0.893	0.335271	0.893	0.193033	0.893	0.236455	0.893	0.274337	0.893	0.370486	0.893	0.192925	0.893	0.212174	0.893	0.227982	0.893	0.331598	0.893	0.292047	0.893	0.293665	0.893	0.23391	0.893	0.738907	0.893	0.458457
0.894	0.541321	0.894	0.503306	0.894	0.335158	0.894	0.192809	0.894	0.236399	0.894	0.27428	0.894	0.37049	0.894	0.192844	0.894	0.212079	0.894	0.227906	0.894	0.331497	0.894	0.292114	0.894	0.293738	0.894	0.233985	0.894	0.7389	0.894	0.45841
0.895	0.541097	0.895	0.503112	0.895	0.335052	0.895	0.192587	0.895	0.236326	0.895	0.274236	0.895	0.370494	0.895	0.192768	0.895	0.211953	0.895	0.227822	0.895	0.33139	0.895	0.292144	0.895	0.293791	0.895	0.234036	0.895	0.73888	0.895	0.458363
0.896	0.540873	0.896	0.502912	0.896	0.334947	0.896	0.192373	0.896	0.236224	0.896	0.274196	0.896	0.370495	0.896	0.192696	0.896	0.211814	0.896	0.227737	0.896	0.331266	0.896	0.292167	0.896	0.293828	0.896	0.234075	0.896	0.738859	0.896	0.458333
0.897	0.540642	0.897	0.502663	0.897	0.334824	0.897	0.192174	0.897	0.236116	0.897	0.274117	0.897	0.3705	0.897	0.19262	0.897	0.211719	0.897	0.227669	0.897	0.331138	0.897	0.292268	0.897	0.293897	0.897	0.234142	0.897	0.738843	0.897	0.458277
0.898	0.540401	0.898	0.502455	0.898	0.334707	0.898	0.191975	0.898	0.236025	0.898	0.274073	0.898	0.37048	0.898	0.192542	0.898	0.211617	0.898	0.227598	0.898	0.331028	0.898	0.292337	0.898	0.293956	0.898	0.234187	0.898	0.738817	0.898	0.458217
0.899	0.54014	0.899	0.502248	0.899	0.334586	0.899	0.191772	0.899	0.235954	0.899	0.274036	0.899	0.370442	0.899	0.192452	0.899	0.2115	0.899	0.227525	0.899	0.330927	0.899	0.292378	0.899	0.294004	0.899	0.234227	0.899	0.738732	0.899	0.458184
0.9	0.539856	0.9	0.502	0.9	0.334459	0.9	0.191568	0.9	0.235891	0.9	0.273978	0.9	0.370406	0.9	0.192348	0.9	0.211372	0.9	0.227459	0.9	0.330821	0.9	0.29242	0.9	0.294046	0.9	0.234283	0.9	0.738697	0.9	0.458177
0.901	0.539558	0.901	0.501733	0.901	0.334349	0.901	0.191358	0.901	0.235803	0.901	0.273919	0.901	0.370417	0.901	0.192273	0.901	0.211248	0.901	0.227425	0.901	0.330712	0.901	0.292504	0.901	0.294077	0.901	0.234349	0.901	0.738671	0.901	0.45817
0.902	0.539279	0.902	0.501477	0.902	0.334254	0.902	0.191178	0.902	0.235741	0.902	0.273896	0.902	0.370426	0.902	0.192207	0.902	0.211127	0.902	0.227371	0.902	0.330613	0.902	0.292581	0.902	0.294127	0.902	0.234428	0.902	0.738657	0.902	0.458165
0.903	0.539036	0.903	0.50122	0.903	0.334167	0.903	0.191011	0.903	0.235693	0.903	0.273896	0.903	0.370441	0.903	0.192157	0.903	0.211019	0.903	0.2273	0.903	0.330524	0.903	0.292651	0.903	0.294204	0.903	0.234511	0.903	0.738652	0.903	0.458162
0.904	0.538829	0.904	0.50093	0.904	0.334073	0.904	0.190812	0.904	0.235603	0.904	0.273869	0.904	0.370501	0.904	0.192141	0.904	0.210935	0.904	0.227254	0.904	0.330433	0.904	0.292745	0.904	0.294301	0.904	0.234586	0.904	0.738613	0.904	0.458153
0.905	0.538554	0.905	0.500695	0.905	0.333954	0.905	0.19063	0.905	0.235529	0.905	0.273828	0.905	0.370528	0.905	0.192081	0.905	0.210849	0.905	0.227197	0.905	0.330334	0.905	0.292843	0.905	0.294388	0.905	0.234657	0.905	0.738538	0.905	0.45814
0.906	0.538263	0.906	0.500452	0.906	0.333838	0.906	0.190456	0.906	0.235472	0.906	0.27378	0.906	0.370545	0.906	0.192021	0.906	0.210754	0.906	0.227138	0.906	0.330223	0.906	0.292931	0.906	0.29446	0.906	0.234728	0.906	0.738419	0.906	0.458163
0.907	0.538012	0.907	0.500168	0.907	0.333746	0.907	0.190284	0.907	0.235423	0.907	0.273737	0.907	0.370573	0.907	0.191985	0.907	0.210643	0.907	0.227083	0.907	0.330114	0.907	0.293	0.907	0.294517	0.907	0.234794	0.907	0.738322	0.907	0.458177
0.908	0.537822	0.908	0.499946	0.908	0.333666	0.908	0.19013	0.908	0.235363	0.908	0.273709	0.908	0.370586	0.908	0.191907	0.908	0.210513	0.908	0.227011	0.908	0.330071	0.908	0.293054	0.908	0.294579	0.908	0.234826	0.908	0.738228	0.908	0.45818
0.909	0.537571	0.909	0.499686	0.909	0.333593	0.909	0.189985	0.909	0.235344	0.909	0.273695	0.909	0.370602	0.909	0.191862	0.909	0.210419	0.909	0.22695	0.909	0.330023	0.909	0.293128	0.909	0.294647	0.909	0.234873	0.909	0.738123	0.909	0.458167
0.91	0.537284	0.91	0.499425	0.91	0.333515	0.91	0.189832	0.91	0.235337	0.91	0.273685	0.91	0.370619	0.91	0.191842	0.91	0.210351	0.91	0.226893	0.91	0.329946	0.91	0.293215	0.91	0.294722	0.91	0.23493	0.91	0.737955	0.91	0.458192
0.911	0.53705	0.911	0.499251	0.911	0.33342	0.911	0.189657	0.911	0.23528	0.911	0.273671	0.911	0.370632	0.911	0.191797	0.911	0.210267	0.911	0.226824	0.911	0.329849	0.911	0.293285	0.911	0.294799	0.911	0.234971	0.911	0.737813	0.911	0.458211
0.912	0.536794	0.912	0.499037	0.912	0.333337	0.912	0.189523	0.912	0.235234	0.912	0.273672	0.912	0.370678	0.912	0.19175	0.912	0.210193	0.912	0.226806	0.912	0.329788	0.912	0.293352	0.912	0.294858	0.912	0.235025	0.912	0.737732	0.912	0.458203
0.913	0.536571	0.913	0.498816	0.913	0.333263	0.913	0.189379	0.913	0.235186	0.913	0.273685	0.913	0.370719	0.913	0.1917	0.913	0.210098	0.913	0.226788	0.913	0.32974	0.913	0.293421	0.913	0.294935	0.913	0.235089	0.913	0.737681	0.913	0.45828
0.914	0.536393	0.914	0.498612	0.914	0.333191	0.914	0.189215	0.914	0.235136	0.914	0.2737	0.914	0.370746	0.914	0.191653	0.914	0.20998	0.914	0.226743	0.914	0.329686	0.914	0.293494	0.914	0.295046	0.914	0.235152	0.914	0.737599	0.914	0.458328
0.915	0.536168	0.915	0.498407	0.915	0.333106	0.915	0.189121	0.915	0.235121	0.915	0.273708	0.915	0.370821	0.915	0.191642	0.915	0.209896	0.915	0.226719	0.915	0.329625	0.915	0.293571	0.915	0.295155	0.915	0.235202	0.915	0.737496	0.915	0.458351
0.916	0.535937	0.916	0.498205	0.916	0.333038	0.916	0.189025	0.916	0.235109	0.916	0.273712	0.916	0.370862	0.916	0.191615	0.916	0.209822	0.916	0.226664	0.916	0.329583	0.916	0.293641	0.916	0.295232	0.916	0.235259	0.916	0.737436	0.916	0.458401
0.917	0.535719	0.917	0.498017	0.917	0.332976	0.917	0.188917	0.917	0.235094	0.917	0.27372	0.917	0.370876	0.917	0.191576	0.917	0.209749	0.917	0.22661	0.917	0.329541	0.917	0.293692	0.917	0.295295	0.917	0.235321	0.917	0.737412	0.917	0.458419
0.918	0.535517	0.918	0.49785	0.918	0.332907	0.918	0.188802	0.918	0.235079	0.918	0.273737	0.918	0.370904	0.918	0.191547	0.918	0.209673	0.918	0.226607	0.918	0.32947	0.918	0.293728	0.918	0.295378	0.918	0.235384	0.918	0.737399	0.918	0.458423
0.919	0.53529	0.919	0.49767	0.919	0.332864	0.919	0.188667	0.919	0.235052	0.919	0.273763	0.919	0.370998	0.919	0.191537	0.919	0.209598	0.919	0.226618	0.919	0.329425	0.919	0.29384	0.919	0.295482	0.919	0.235476	0.919	0.737368	0.919	0.45843
0.92	0.535052	0.92	0.497469	0.92	0.33282	0.92	0.188543	0.92	0.235032	0.92	0.273801	0.92	0.371056	0.92	0.191494	0.92	0.209506	0.92	0.226592	0.92	0.329402	0.92	0.293939	0.92	0.295566	0.92	0.235548	0.92	0.737408	0.92	0.458481
0.921	0.534821	0.921	0.497261	0.921	0.332766	0.921	0.188451	0.921	0.235029	0.921	0.273853	0.921	0.371072	0.921	0.191437	0.921	0.209413	0.921	0.226534	0.921	0.329388	0.921	0.294	0.921	0.295629	0.921	0.235597	0.921	0.737423	0.921	0.458529
0.922	0.534624	0.922	0.497087	0.922	0.332728	0.922	0.188382	0.922	0.235052	0.922	0.273911	0.922	0.371168	0.922	0.191468	0.922	0.209375	0.922	0.226533	0.922	0.329355	0.922	0.2941	0.922	0.295735	0.922	0.235686	0.922	0.737361	0.922	0.458552
0.923	0.534424	0.923	0.496875	0.923	0.332665	0.923	0.188274	0.923	0.235033	0.923	0.27391	0.923	0.371217	0.923	0.191462	0.923	0.20928	0.923	0.226497	0.923	0.329323	0.923	0.294159	0.923	0.295848	0.923	0.235769	0.923	0.737397	0.923	0.458657
0.924	0.53422	0.924	0.496669	0.924	0.332607	0.924	0.18817	0.924	0.235017	0.924	0.273918	0.924	0.371265	0.924	0.191442	0.924	0.209167	0.924	0.226464	0.924	0.329298	0.924	0.294239	0.924	0.295956	0.924	0.235864	0.924	0.737399	0.924	0.458717
0.925	0.534009	0.925	0.496514	0.925	0.332582	0.925	0.188116	0.925	0.235052	0.925	0.273996	0.925	0.371372	0.925	0.191453	0.925	0.209097	0.925	0.226477	0.925	0.329281	0.925	0.294391	0.925	0.296056	0.925	0.235987	0.925	0.737365	0.925	0.458749
0.926	0.533768	0.926	0.496334	0.926	0.33255	0.926	0.18803	0.926	0.235054	0.926	0.274024	0.926	0.371476	0.926	0.191436	0.926	0.209041	0.926	0.226483	0.926	0.32928	0.926	0.29449	0.926	0.296156	0.926	0.236102	0.926	0.737284	0.926	0.458862
0.927	0.533506	0.927	0.496135	0.927	0.332483	0.927	0.187938	0.927	0.235077	0.927	0.274048	0.927	0.37155	0.927	0.191422	0.927	0.208961	0.927	0.226464	0.927	0.329281	0.927	0.294569	0.927	0.296256	0.927	0.236178	0.927	0.737212	0.927	0.458943
0.928	0.533258	0.928	0.495929	0.928	0.33241	0.928	0.187861	0.928	0.235117	0.928	0.274091	0.928	0.371601	0.928	0.191415	0.928	0.20886	0.928	0.226424	0.928	0.329275	0.928	0.294655	0.928	0.296362	0.928	0.236225	0.928	0.737163	0.928	0.45901
0.929	0.533076	0.929	0.495722	0.929	0.332399	0.929	0.187814	0.929	0.235122	0.929	0.274158	0.929	0.371662	0.929	0.191401	0.929	0.20878	0.929	0.226383	0.929	0.329259	0.929	0.294762	0.929	0.296483	0.929	0.236287	0.929	0.737176	0.929	0.459082
0.93	0.532797	0.93	0.495489	0.93	0.33235	0.93	0.187735	0.93	0.235104	0.93	0.27421	0.93	0.371704	0.93	0.191418	0.93	0.208712	0.93	0.226374	0.93	0.329222	0.93	0.294883	0.93	0.29656	0.93	0.236389	0.93	0.737116	0.93	0.459169
0.931	0.532498	0.931	0.495264	0.931	0.332291	0.931	0.187659	0.931	0.235102	0.931	0.274272	0.931	0.371757	0.931	0.191425	0.931	0.208637	0.931	0.226386	0.931	0.329213	0.931	0.295	0.931	0.296643	0.931	0.236499	0.931	0.737039	0.931	0.459247
0.932	0.532255	0.932	0.495061	0.932	0.332254	0.932	0.187609	0.932	0.235135	0.932	0.274353	0.932	0.371841	0.932	0.191397	0.932	0.208554	0.932	0.2264	0.932	0.329249	0.932	0.295109	0.932	0.296772	0.932	0.236597	0.932	0.736954	0.932	0.459308
0.933	0.532023	0.933	0.494811	0.933	0.332209	0.933	0.18753	0.933	0.235166	0.933	0.274401	0.933	0.37193	0.933	0.191383	0.933	0.208522	0.933	0.226384	0.933	0.329247	0.933	0.295239	0.933	0.296911	0.933	0.236732	0.933	0.736886	0.933	0.459394
0.934	0.531783	0.934	0.494554	0.934	0.332196	0.934	0.18748	0.934	0.235195	0.934	0.274477	0.934	0.372006	0.934	0.191398	0.934	0.208484	0.934	0.226379	0.934	0.329229	0.934	0.295364	0.934	0.297072	0.934	0.236852	0.934	0.736778	0.934	0.459505
0.935	0.531525	0.935	0.494305	0.935	0.332189	0.935	0.187446	0.935	0.235217	0.935	0.27458	0.935	0.372065	0.935	0.191437	0.935	0.208401	0.935	0.226393	0.935	0.32922	0.935	0.295463	0.935	0.297215	0.935	0.23695	0.935	0.736627	0.935	0.459616
0.936	0.531255	0.936	0.494063	0.936	0.332139	0.936	0.187387	0.936	0.235227	0.936	0.274675	0.936	0.372121	0.936	0.191474	0.936	0.208262	0.936	0.226415	0.936	0.329246	0.936	0.295532	0.936	0.297288	0.936	0.23705	0.936	0.73649	0.936	0.459657
0.937	0.530994	0.937	0.493788	0.937	0.332091	0.937	0.187343	0.937	0.235247	0.937	0.274755	0.937	0.372216	0.937	0.191464	0.937	0.208187	0.937	0.226395	0.937	0.32925	0.937	0.295621	0.937	0.297384	0.937	0.237184	0.937	0.736379	0.937	0.459723
0.938	0.530702	0.938	0.493486	0.938	0.332016	0.938	0.187273	0.938	0.235283	0.938	0.274803	0.938	0.372283	0.938	0.191458	0.938	0.208135	0.938	0.226394	0.938	0.329247	0.938	0.295746	0.938	0.297516	0.938	0.237306	0.938	0.736249	0.938	0.459806
0.939	0.53037	0.939	0.493185	0.939	0.331924	0.939	0.187192	0.939	0.235332	0.939	0.274839	0.939	0.372298	0.939	0.191473	0.939	0.20807	0.939	0.226424	0.939	0.329255	0.939	0.295893	0.939	0.297659	0.939	0.237394	0.939	0.736047	0.939	0.459903
0.94	0.530046	0.94	0.492933	0.94	0.331895	0.94	0.18721	0.94	0.235373	0.94	0.274942	0.94	0.372324	0.94	0.191458	0.94	0.207989	0.94	0.226403	0.94	0.329286	0.94	0.295995	0.94	0.297753	0.94	0.237474	0.94	0.735805	0.94	0.459993
0.941	0.529745	0.941	0.49263	0.941	0.331892	0.941	0.187194	0.941	0.235393	0.941	0.275012	0.941	0.37238	0.941	0.191464	0.941	0.207907	0.941	0.226414	0.941	0.329288	0.941	0.296123	0.941	0.297836	0.941	0.237564	0.941	0.735559	0.941	0.4601
0.942	0.52942	0.942	0.492297	0.942	0.331876	0.942	0.187145	0.942	0.235408	0.942	0.275059	0.942	0.372433	0.942	0.191491	0.942	0.207796	0.942	0.226432	0.942	0.329283	0.942	0.296255	0.942	0.297935	0.942	0.237676	0.942	0.735315	0.942	0.460229
0.943	0.529032	0.943	0.491972	0.943	0.331821	0.943	0.187101	0.943	0.235437	0.943	0.275118	0.943	0.372453	0.943	0.19152	0.943	0.207652	0.943	0.226419	0.943	0.329306	0.943	0.296362	0.943	0.298067	0.943	0.237808	0.943	0.73501	0.943	0.4603
0.944	0.528682	0.944	0.491597	0.944	0.331761	0.944	0.18707	0.944	0.235456	0.944	0.275189	0.944	0.372495	0.944	0.19153	0.944	0.207613	0.944	0.226431	0.944	0.32933	0.944	0.296503	0.944	0.298222	0.944	0.237916	0.944	0.734724	0.944	0.460453
0.945	0.528348	0.945	0.491226	0.945	0.331725	0.945	0.187037	0.945	0.235493	0.945	0.275266	0.945	0.372514	0.945	0.191531	0.945	0.207578	0.945	0.22644	0.945	0.329333	0.945	0.29663	0.945	0.298352	0.945	0.238002	0.945	0.734419	0.945	0.46065
0.946	0.52801	0.946	0.490864	0.946	0.331699	0.946	0.186997	0.946	0.235528	0.946	0.275343	0.946	0.372514	0.946	0.191541	0.946	0.207514	0.946	0.226432	0.946	0.329331	0.946	0.296735	0.946	0.298456	0.946	0.23808	0.946	0.733947	0.946	0.460747
0.947	0.527661	0.947	0.490482	0.947	0.331634	0.947	0.186963	0.947	0.235507	0.947	0.275417	0.947	0.372538	0.947	0.191574	0.947	0.207451	0.947	0.226412	0.947	0.329372	0.947	0.296844	0.947	0.298571	0.947	0.238177	0.947	0.733565	0.947	0.460863
0.948	0.527353	0.948	0.490197	0.948	0.331604	0.948	0.186991	0.948	0.235541	0.948	0.275514	0.948	0.372572	0.948	0.191602	0.948	0.207352	0.948	0.22648	0.948	0.329426	0.948	0.297019	0.948	0.298721	0.948	0.238282	0.948	0.733192	0.948	0.460982
0.949	0.52706	0.949	0.48993	0.949	0.331594	0.949	0.187035	0.949	0.235588	0.949	0.275599	0.949	0.372609	0.949	0.191637	0.949	0.207258	0.949	0.226543	0.949	0.329459	0.949	0.297179	0.949	0.298855	0.949	0.238417	0.949	0.732762	0.949	0.461085
0.95	0.526766	0.95	0.489635	0.95	0.331586	0.95	0.18705	0.95	0.235619	0.95	0.275653	0.95	0.372636	0.95	0.191681	0.95	0.207198	0.95	0.226532	0.95	0.329456	0.95	0.297274	0.95	0.298936	0.95	0.238566	0.95	0.732432	0.95	0.461209
0.951	0.526517	0.951	0.48943	0.951	0.33157	0.951	0.187025	0.951	0.235724	0.951	0.275703	0.951	0.372611	0.951	0.191687	0.951	0.207131	0.951	0.226524	0.951	0.329437	0.951	0.297369	0.951	0.298983	0.951	0.238601	0.951	0.732141	0.951	0.461355
0.952	0.526275	0.952	0.48925	0.952	0.331564	0.952	0.187042	0.952	0.235807	0.952	0.275781	0.952	0.372615	0.952	0.191719	0.952	0.207088	0.952	0.226556	0.952	0.329504	0.952	0.297486	0.952	0.29908	0.952	0.238693	0.952	0.731852	0.952	0.461502
0.953	0.526045	0.953	0.489062	0.953	0.331562	0.953	0.187074	0.953	0.235843	0.953	0.275846	0.953	0.37264	0.953	0.191766	0.953	0.207045	0.953	0.226591	0.953	0.3296	0.953	0.297628	0.953	0.299217	0.953	0.23882	0.953	0.731684	0.953	0.46164
0.954	0.525835	0.954	0.488856	0.954	0.331553	0.954	0.187062	0.954	0.235846	0.954	0.275846	0.954	0.372649	0.954	0.191786	0.954	0.206961	0.954	0.226573	0.954	0.329619	0.954	0.297778	0.954	0.299343	0.954	0.238892	0.954	0.73155	0.954	0.461725
0.955	0.5256	0.955	0.488719	0.955	0.331583	0.955	0.187083	0.955	0.235885	0.955	0.275918	0.955	0.372706	0.955	0.191765	0.955	0.20685	0.955	0.226576	0.955	0.329657	0.955	0.297899	0.955	0.299444	0.955	0.238961	0.955	0.731476	0.955	0.461794
0.956	0.525398	0.956	0.488505	0.956	0.331577	0.956	0.187112	0.956	0.235935	0.956	0.276007	0.956	0.372759	0.956	0.191779	0.956	0.206775	0.956	0.226598	0.956	0.329675	0.956	0.298026	0.956	0.299546	0.956	0.239049	0.956	0.731518	0.956	0.461918
0.957	0.525207	0.957	0.488184	0.957	0.331526	0.957	0.187144	0.957	0.235985	0.957	0.276076	0.957	0.372793	0.957	0.191845	0.957	0.206741	0.957	0.226622	0.957	0.329688	0.957	0.298168	0.957	0.299665	0.957	0.239161	0.957	0.731552	0.957	0.462059
0.958	0.524904	0.958	0.487874	0.958	0.331512	0.958	0.187203	0.958	0.236046	0.958	0.276136	0.958	0.37285	0.958	0.191901	0.958	0.206679	0.958	0.226633	0.958	0.329781	0.958	0.298292	0.958	0.299805	0.958	0.239293	0.958	0.731561	0.958	0.462185
0.959	0.524464	0.959	0.487415	0.959	0.331489	0.959	0.187238	0.959	0.236073	0.959	0.276208	0.959	0.37289	0.959	0.191973	0.959	0.206649	0.959	0.226649	0.959	0.32984	0.959	0.298463	0.959	0.299921	0.959	0.239431	0.959	0.731547	0.959	0.46228
0.96	0.523965	0.96	0.486884	0.96	0.331428	0.96	0.187232	0.96	0.236066	0.96	0.276257	0.96	0.372898	0.96	0.192015	0.96	0.206597	0.96	0.226624	0.96	0.329832	0.96	0.298605	0.96	0.300005	0.96	0.23951	0.96	0.731671	0.96	0.462437
0.961	0.523509	0.961	0.486407	0.961	0.331338	0.961	0.187199	0.961	0.236061	0.961	0.276278	0.961	0.372898	0.961	0.192011	0.961	0.20649	0.961	0.226561	0.961	0.329794	0.961	0.298674	0.961	0.300088	0.961	0.239512	0.961	0.731695	0.961	0.462529
0.962	0.523159	0.962	0.486054	0.962	0.331334	0.962	0.187219	0.962	0.236162	0.962	0.27641	0.962	0.373016	0.962	0.192097	0.962	0.206449	0.962	0.226655	0.962	0.329882	0.962	0.298854	0.962	0.300274	0.962	0.239602	0.962	0.731577	0.962	0.462544
0.963	0.522929	0.963	0.48583	0.963	0.331347	0.963	0.187283	0.963	0.236224	0.963	0.276509	0.963	0.37315	0.963	0.192148	0.963	0.206405	0.963	0.226739	0.963	0.329976	0.963	0.299017	0.963	0.300411	0.963	0.239757	0.963	0.731183	0.963	0.462696
0.964	0.522773	0.964	0.485691	0.964	0.331354	0.964	0.187358	0.964	0.236267	0.964	0.276588	0.964	0.373277	0.964	0.192173	0.964	0.206344	0.964	0.226769	0.964	0.330029	0.964	0.299137	0.964	0.300478	0.964	0.239915	0.964	0.73073	0.964	0.462802
0.965	0.522619	0.965	0.48558	0.965	0.331362	0.965	0.187406	0.965	0.236391	0.965	0.276742	0.965	0.373422	0.965	0.192256	0.965	0.206295	0.965	0.226779	0.965	0.330051	0.965	0.299257	0.965	0.30055	0.965	0.240005	0.965	0.730264	0.965	0.462883
0.966	0.522534	0.966	0.485585	0.966	0.331382	0.966	0.187525	0.966	0.236486	0.966	0.276901	0.966	0.373622	0.966	0.192359	0.966	0.20637	0.966	0.226822	0.966	0.330122	0.966	0.299421	0.966	0.300727	0.966	0.240125	0.966	0.729923	0.966	0.462989
0.967	0.522545	0.967	0.485769	0.967	0.331422	0.967	0.187637	0.967	0.236574	0.967	0.277047	0.967	0.373826	0.967	0.19246	0.967	0.206453	0.967	0.226853	0.967	0.330234	0.967	0.299576	0.967	0.300894	0.967	0.240239	0.967	0.729787	0.967	0.463098
0.968	0.522668	0.968	0.486079	0.968	0.331484	0.968	0.187704	0.968	0.236666	0.968	0.277175	0.968	0.374023	0.968	0.192541	0.968	0.206487	0.968	0.226876	0.968	0.330353	0.968	0.29969	0.968	0.300999	0.968	0.240323	0.968	0.72983	0.968	0.463217
0.969	0.522903	0.969	0.486308	0.969	0.331564	0.969	0.187759	0.969	0.23674	0.969	0.277287	0.969	0.374277	0.969	0.19259	0.969	0.20654	0.969	0.226976	0.969	0.330418	0.969	0.299781	0.969	0.301119	0.969	0.240397	0.969	0.730102	0.969	0.463355
0.97	0.523111	0.97	0.486542	0.97	0.331635	0.97	0.187797	0.97	0.236861	0.97	0.277434	0.97	0.374515	0.97	0.192659	0.97	0.20659	0.97	0.227041	0.97	0.330463	0.97	0.299951	0.97	0.301233	0.97	0.240502	0.97	0.730841	0.97	0.463495
0.971	0.523291	0.971	0.486866	0.971	0.331701	0.971	0.187887	0.971	0.237024	0.971	0.277615	0.971	0.374756	0.971	0.192759	0.971	0.206638	0.971	0.227091	0.971	0.33055	0.971	0.300153	0.971	0.301372	0.971	0.240638	0.971	0.731724	0.971	0.463632
0.972	0.523469	0.972	0.487286	0.972	0.331776	0.972	0.188062	0.972	0.237194	0.972	0.277804	0.972	0.375035	0.972	0.192876	0.972	0.206697	0.972	0.227163	0.972	0.330708	0.972	0.30032	0.972	0.301548	0.972	0.240794	0.972	0.73273	0.972	0.463772
0.973	0.523633	0.973	0.487526	0.973	0.331887	0.973	0.188193	0.973	0.237292	0.973	0.277965	0.973	0.375357	0.973	0.192995	0.973	0.20681	0.973	0.227204	0.973	0.330829	0.973	0.300488	0.973	0.301674	0.973	0.240979	0.973	0.73384	0.973	0.464002
0.974	0.523675	0.974	0.487736	0.974	0.33194	0.974	0.188279	0.974	0.237373	0.974	0.27807	0.974	0.375581	0.974	0.193054	0.974	0.206884	0.974	0.227232	0.974	0.330887	0.974	0.300626	0.974	0.301805	0.974	0.241076	0.974	0.734817	0.974	0.464127
0.975	0.523625	0.975	0.487877	0.975	0.331923	0.975	0.188358	0.975	0.237447	0.975	0.27815	0.975	0.375762	0.975	0.193114	0.975	0.206933	0.975	0.227275	0.975	0.330907	0.975	0.300764	0.975	0.301949	0.975	0.241144	0.975	0.735651	0.975	0.464207
0.976	0.523592	0.976	0.487838	0.976	0.331887	0.976	0.188482	0.976	0.237505	0.976	0.278273	0.976	0.376042	0.976	0.19328	0.976	0.207025	0.976	0.22736	0.976	0.330955	0.976	0.300948	0.976	0.302083	0.976	0.241323	0.976	0.736218	0.976	0.464363
0.977	0.523527	0.977	0.487831	0.977	0.331895	0.977	0.18858	0.977	0.237649	0.977	0.278484	0.977	0.376223	0.977	0.193338	0.977	0.207025	0.977	0.227418	0.977	0.331085	0.977	0.301042	0.977	0.302161	0.977	0.241455	0.977	0.73661	0.977	0.464525
0.978	0.523412	0.978	0.48782	0.978	0.331959	0.978	0.188674	0.978	0.237764	0.978	0.2787	0.978	0.376387	0.978	0.193406	0.978	0.207018	0.978	0.227499	0.978	0.331175	0.978	0.301143	0.978	0.302299	0.978	0.241585	0.978	0.736937	0.978	0.464685
0.979	0.523264	0.979	0.487776	0.979	0.332053	0.979	0.188779	0.979	0.237819	0.979	0.278863	0.979	0.376587	0.979	0.193526	0.979	0.207053	0.979	0.227604	0.979	0.331196	0.979	0.30129	0.979	0.302506	0.979	0.241735	0.979	0.737213	0.979	0.464824
0.98	0.52315	0.98	0.487728	0.98	0.332109	0.98	0.188895	0.98	0.237934	0.98	0.278977	0.98	0.376792	0.98	0.19359	0.98	0.207097	0.98	0.227643	0.98	0.331285	0.98	0.301397	0.98	0.302611	0.98	0.24187	0.98	0.73746	0.98	0.464947
0.981	0.523096	0.981	0.487599	0.981	0.33211	0.981	0.188994	0.981	0.238049	0.981	0.279113	0.981	0.377007	0.981	0.19361	0.981	0.20711	0.981	0.227631	0.981	0.331342	0.981	0.301543	0.981	0.302705	0.981	0.241984	0.981	0.737645	0.981	0.465089
0.982	0.523027	0.982	0.487514	0.982	0.332066	0.982	0.189067	0.982	0.238127	0.982	0.279231	0.982	0.377201	0.982	0.193666	0.982	0.207134	0.982	0.227621	0.982	0.331376	0.982	0.301713	0.982	0.302815	0.982	0.24208	0.982	0.737772	0.982	0.465249
0.983	0.522879	0.983	0.487546	0.983	0.332016	0.983	0.189147	0.983	0.238169	0.983	0.279308	0.983	0.377365	0.983	0.193803	0.983	0.207198	0.983	0.227655	0.983	0.331422	0.983	0.301878	0.983	0.302954	0.983	0.24217	0.983	0.737912	0.983	0.465351
0.984	0.522704	0.984	0.487447	0.984	0.332066	0.984	0.189391	0.984	0.238275	0.984	0.279484	0.984	0.377604	0.984	0.193892	0.984	0.20723	0.984	0.227702	0.984	0.331493	0.984	0.302026	0.984	0.30314	0.984	0.242294	0.984	0.738029	0.984	0.46546
0.985	0.5225	0.985	0.487329	0.985	0.332086	0.985	0.189555	0.985	0.238358	0.985	0.279658	0.985	0.377763	0.985	0.194036	0.985	0.207254	0.985	0.227765	0.985	0.331526	0.985	0.302149	0.985	0.303279	0.985	0.242402	0.985	0.738161	0.985	0.465564
0.986	0.522319	0.986	0.487219	0.986	0.332054	0.986	0.189619	0.986	0.238421	0.986	0.279792	0.986	0.3779	0.986	0.194186	0.986	0.207265	0.986	0.227832	0.986	0.331555	0.986	0.30228	0.986	0.303371	0.986	0.242511	0.986	0.738354	0.986	0.46561
0.987	0.52222	0.987	0.487097	0.987	0.332017	0.987	0.189693	0.987	0.238507	0.987	0.279899	0.987	0.378151	0.987	0.194237	0.987	0.207258	0.987	0.227883	0.987	0.33166	0.987	0.30246	0.987	0.303467	0.987	0.24266	0.987	0.738366	0.987	0.465732
0.988	0.522109	0.988	0.486966	0.988	0.332079	0.988	0.189861	0.988	0.238617	0.988	0.280136	0.988	0.378345	0.988	0.194334	0.988	0.207335	0.988	0.227935	0.988	0.331804	0.988	0.302641	0.988	0.303579	0.988	0.242838	0.988	0.738383	0.988	0.465861
0.989	0.521918	0.989	0.486898	0.989	0.332093	0.989	0.189984	0.989	0.238721	0.989	0.280309	0.989	0.37849	0.989	0.194413	0.989	0.207362	0.989	0.227967	0.989	0.3319	0.989	0.302801	0.989	0.303678	0.989	0.242942	0.989	0.738476	0.989	0.465954
0.99	0.521672	0.99	0.486866	0.99	0.332051	0.99	0.190055	0.99	0.238809	0.99	0.280381	0.99	0.378631	0.99	0.19449	0.99	0.20735	0.99	0.227984	0.99	0.331933	0.99	0.302939	0.99	0.303808	0.99	0.24298	0.99	0.738564	0.99	0.466068
0.991	0.521502	0.991	0.486727	0.991	0.332128	0.991	0.190246	0.991	0.238895	0.991	0.280526	0.991	0.378841	0.991	0.194686	0.991	0.207496	0.991	0.228028	0.991	0.331973	0.991	0.303079	0.991	0.304092	0.991	0.243094	0.991	0.738643	0.991	0.466108
0.992	0.52134	0.992	0.486497	0.992	0.332095	0.992	0.190361	0.992	0.238958	0.992	0.280676	0.992	0.378986	0.992	0.194723	0.992	0.207546	0.992	0.228073	0.992	0.331966	0.992	0.3032	0.992	0.304239	0.992	0.243203	0.992	0.738709	0.992	0.466092
0.993	0.521155	0.993	0.486325	0.993	0.332044	0.993	0.190502	0.993	0.239011	0.993	0.280839	0.993	0.379138	0.993	0.194713	0.993	0.207571	0.993	0.22814	0.993	0.332026	0.993	0.303352	0.993	0.304331	0.993	0.243331	0.993	0.738801	0.993	0.466309
0.994	0.520968	0.994	0.486272	0.994	0.332071	0.994	0.190726	0.994	0.239092	0.994	0.281007	0.994	0.379351	0.994	0.194786	0.994	0.207627	0.994	0.228224	0.994	0.332199	0.994	0.303544	0.994	0.304465	0.994	0.243493	0.994	0.738881	0.994	0.466418
0.995	0.520938	0.995	0.486101	0.995	0.332121	0.995	0.190803	0.995	0.239291	0.995	0.281074	0.995	0.379517	0.995	0.194888	0.995	0.207533	0.995	0.228233	0.995	0.332277	0.995	0.30363	0.995	0.304575	0.995	0.243635	0.995	0.738953	0.995	0.466467
0.996	0.520762	0.996	0.485887	0.996	0.332122	0.996	0.190936	0.996	0.239425	0.996	0.281185	0.996	0.379627	0.996	0.195032	0.996	0.207536	0.996	0.228261	0.996	0.332284	0.996	0.303803	0.996	0.304655	0.996	0.243751	0.996	0.739073	0.996	0.466531
0.997	0.520488	0.997	0.485772	0.997	0.332088	0.997	0.191125	0.997	0.239505	0.997	0.281308	0.997	0.379745	0.997	0.19516	0.997	0.207597	0.997	0.2283	0.997	0.332288	0.997	0.304014	0.997	0.304773	0.997	0.243858	0.997	0.739173	0.997	0.466744
0.998	0.520287	0.998	0.485831	0.998	0.332069	0.998	0.191292	0.998	0.239601	0.998	0.281383	0.998	0.379929	0.998	0.19521	0.998	0.207595	0.998	0.22832	0.998	0.332362	0.998	0.30414	0.998	0.30498	0.998	0.243965	0.998	0.739247	0.998	0.466912
0.999	0.520152	0.999	0.485669	0.999	0.332056	0.999	0.191384	0.999	0.239617	0.999	0.281569	0.999	0.38002	0.999	0.195256	0.999	0.207627	0.999	0.228388	0.999	0.332474	0.999	0.304219	0.999	0.30505	0.999	0.243964	0.999	0.739262	0.999	0.466928
1	0.520012	1	0.485436	1	0.332095	1	0.191523	1	0.239674	1	0.281752	1	0.380136	1	0.195296	1	0.207655	1	0.228366	1	0.332552	1	0.304297	1	0.305139	1	0.24396	1	0.739281	1	0.467062
1.001	0.520719	1.001	0.486009	1.001	0.332129	1.001	0.190922	1.001	0.23941	1.001	0.281224	1.001	0.379606	1.001	0.194981	1.001	0.207563	1.001	0.2283	1.001	0.332293	1.001	0.303822	1.001	0.304752	1.001	0.243708	1.001	0.739281	1.001	0.467062
1.002	0.520542	1.002	0.485857	1.002	0.332112	1.002	0.19105	1.002	0.239479	1.002	0.281333	1.002	0.379761	1.002	0.195073	1.002	0.20758	1.002	0.228321	1.002	0.332324	1.002	0.303961	1.002	0.304824	1.002	0.243793	1.002	0.739207	1.002	0.467157
1.003	0.52036	1.003	0.48572	1.003	0.332087	1.003	0.191242	1.003	0.239555	1.003	0.281451	1.003	0.379899	1.003	0.195188	1.003	0.207593	1.003	0.228331	1.003	0.332383	1.003	0.304068	1.003	0.304916	1.003	0.243901	1.003	0.739196	1.003	0.467202
1.004	0.520158	1.004	0.485571	1.004	0.332059	1.004	0.191426	1.004	0.239641	1.004	0.281546	1.004	0.38004	1.004	0.195292	1.004	0.207616	1.004	0.228342	1.004	0.33244	1.004	0.304211	1.004	0.305008	1.004	0.243998	1.004	0.739156	1.004	0.467273
1.005	0.519922	1.005	0.485439	1.005	0.332042	1.005	0.19162	1.005	0.239738	1.005	0.281642	1.005	0.380151	1.005	0.195421	1.005	0.207656	1.005	0.22834	1.005	0.332521	1.005	0.304412	1.005	0.305098	1.005	0.244098	1.005	0.739076	1.005	0.46742
1.006	0.519722	1.006	0.485271	1.006	0.332005	1.006	0.191802	1.006	0.239819	1.006	0.281724	1.006	0.380278	1.006	0.195525	1.006	0.207686	1.006	0.22835	1.006	0.332579	1.006	0.304548	1.006	0.305203	1.006	0.244192	1.006	0.739092	1.006	0.46759
1.007	0.519525	1.007	0.485077	1.007	0.331944	1.007	0.191997	1.007	0.239914	1.007	0.281779	1.007	0.380421	1.007	0.195613	1.007	0.207708	1.007	0.228353	1.007	0.332624	1.007	0.304677	1.007	0.305323	1.007	0.244278	1.007	0.739266	1.007	0.467715
1.008	0.519333	1.008	0.484891	1.008	0.331897	1.008	0.192178	1.008	0.239987	1.008	0.281848	1.008	0.380549	1.008	0.195702	1.008	0.207741	1.008	0.228383	1.008	0.332673	1.008	0.304791	1.008	0.305434	1.008	0.244377	1.008	0.739316	1.008	0.467754
1.009	0.519162	1.009	0.484676	1.009	0.331841	1.009	0.192331	1.009	0.240033	1.009	0.281914	1.009	0.380678	1.009	0.195776	1.009	0.207787	1.009	0.228438	1.009	0.332706	1.009	0.30487	1.009	0.305551	1.009	0.244475	1.009	0.739241	1.009	0.467761
1.01	0.518982	1.01	0.484483	1.01	0.3318	1.01	0.192514	1.01	0.240088	1.01	0.281984	1.01	0.380774	1.01	0.195876	1.01	0.207804	1.01	0.228473	1.01	0.332766	1.01	0.30493	1.01	0.305663	1.01	0.244583	1.01	0.739222	1.01	0.467775
1.011	0.518811	1.011	0.484318	1.011	0.331781	1.011	0.192708	1.011	0.24014	1.011	0.28204	1.011	0.380856	1.011	0.195969	1.011	0.207839	1.011	0.228508	1.011	0.332827	1.011	0.305044	1.011	0.305761	1.011	0.244693	1.011	0.739246	1.011	0.467775
1.012	0.518604	1.012	0.484146	1.012	0.331789	1.012	0.192897	1.012	0.240194	1.012	0.282073	1.012	0.380968	1.012	0.196062	1.012	0.207854	1.012	0.228513	1.012	0.332899	1.012	0.305148	1.012	0.305842	1.012	0.244789	1.012	0.739226	1.012	0.46781
1.013	0.518363	1.013	0.48399	1.013	0.331792	1.013	0.1931	1.013	0.240279	1.013	0.282131	1.013	0.381049	1.013	0.19617	1.013	0.207848	1.013	0.228489	1.013	0.332927	1.013	0.30525	1.013	0.305924	1.013	0.244882	1.013	0.73915	1.013	0.467921
1.014	0.518191	1.014	0.483809	1.014	0.331771	1.014	0.19328	1.014	0.240342	1.014	0.282174	1.014	0.381168	1.014	0.19626	1.014	0.207857	1.014	0.228478	1.014	0.332943	1.014	0.305409	1.014	0.306011	1.014	0.244973	1.014	0.739138	1.014	0.46807
1.015	0.518003	1.015	0.483604	1.015	0.331743	1.015	0.193456	1.015	0.240403	1.015	0.282219	1.015	0.381315	1.015	0.196354	1.015	0.207856	1.015	0.228478	1.015	0.332985	1.015	0.305542	1.015	0.306085	1.015	0.2451	1.015	0.739156	1.015	0.468128
1.016	0.517761	1.016	0.483411	1.016	0.331718	1.016	0.19366	1.016	0.240473	1.016	0.282328	1.016	0.381453	1.016	0.196432	1.016	0.207879	1.016	0.22848	1.016	0.333007	1.016	0.305648	1.016	0.306186	1.016	0.245222	1.016	0.739057	1.016	0.468054
1.017	0.517537	1.017	0.48325	1.017	0.331692	1.017	0.193863	1.017	0.240559	1.017	0.282411	1.017	0.381603	1.017	0.196518	1.017	0.207902	1.017	0.228487	1.017	0.333063	1.017	0.305751	1.017	0.306273	1.017	0.24532	1.017	0.738936	1.017	0.467994
1.018	0.517304	1.018	0.48311	1.018	0.331672	1.018	0.194059	1.018	0.240656	1.018	0.282485	1.018	0.381788	1.018	0.196597	1.018	0.207939	1.018	0.228507	1.018	0.333174	1.018	0.305825	1.018	0.306347	1.018	0.245409	1.018	0.738933	1.018	0.467975
1.019	0.517095	1.019	0.482951	1.019	0.331642	1.019	0.194284	1.019	0.24074	1.019	0.282554	1.019	0.381908	1.019	0.19669	1.019	0.207965	1.019	0.228513	1.019	0.333232	1.019	0.305932	1.019	0.306436	1.019	0.245503	1.019	0.738975	1.019	0.467953
1.02	0.516905	1.02	0.482833	1.02	0.331607	1.02	0.194535	1.02	0.240838	1.02	0.282636	1.02	0.382008	1.02	0.196786	1.02	0.207996	1.02	0.228518	1.02	0.333278	1.02	0.306044	1.02	0.306525	1.02	0.245575	1.02	0.739048	1.02	0.467999
1.021	0.516702	1.021	0.482672	1.021	0.331563	1.021	0.194772	1.021	0.240926	1.021	0.282696	1.021	0.382105	1.021	0.196894	1.021	0.208004	1.021	0.228518	1.021	0.333317	1.021	0.306154	1.021	0.306629	1.021	0.245661	1.021	0.739221	1.021	0.468094
1.022	0.516509	1.022	0.482454	1.022	0.331492	1.022	0.195035	1.022	0.240993	1.022	0.282739	1.022	0.382149	1.022	0.197016	1.022	0.207986	1.022	0.228508	1.022	0.33332	1.022	0.3063	1.022	0.306759	1.022	0.245766	1.022	0.739269	1.022	0.468126
1.023	0.516312	1.023	0.482266	1.023	0.331459	1.023	0.195266	1.023	0.241067	1.023	0.282791	1.023	0.382233	1.023	0.197123	1.023	0.20799	1.023	0.228496	1.023	0.333355	1.023	0.306415	1.023	0.306871	1.023	0.245849	1.023	0.739135	1.023	0.468124
1.024	0.51609	1.024	0.482088	1.024	0.331453	1.024	0.195465	1.024	0.241147	1.024	0.282827	1.024	0.382341	1.024	0.197255	1.024	0.207977	1.024	0.228482	1.024	0.3334	1.024	0.306491	1.024	0.306993	1.024	0.24589	1.024	0.739099	1.024	0.468161
1.025	0.515883	1.025	0.481902	1.025	0.331429	1.025	0.195683	1.025	0.241233	1.025	0.282877	1.025	0.38244	1.025	0.19735	1.025	0.208	1.025	0.22847	1.025	0.333446	1.025	0.306602	1.025	0.307097	1.025	0.245979	1.025	0.739185	1.025	0.468258
1.026	0.515685	1.026	0.481696	1.026	0.33141	1.026	0.195887	1.026	0.241315	1.026	0.282925	1.026	0.382555	1.026	0.197412	1.026	0.208057	1.026	0.228443	1.026	0.33351	1.026	0.306752	1.026	0.307196	1.026	0.246087	1.026	0.739212	1.026	0.468349
1.027	0.515514	1.027	0.481548	1.027	0.331414	1.027	0.196115	1.027	0.241399	1.027	0.282991	1.027	0.382643	1.027	0.197479	1.027	0.20812	1.027	0.228441	1.027	0.333565	1.027	0.30683	1.027	0.30727	1.027	0.246208	1.027	0.739166	1.027	0.468356
1.028	0.515338	1.028	0.481373	1.028	0.331362	1.028	0.196344	1.028	0.241509	1.028	0.283065	1.028	0.382738	1.028	0.197556	1.028	0.208163	1.028	0.228441	1.028	0.333593	1.028	0.306917	1.028	0.307322	1.028	0.24633	1.028	0.739143	1.028	0.468355
1.029	0.515143	1.029	0.4812	1.029	0.331272	1.029	0.196597	1.029	0.241617	1.029	0.283161	1.029	0.38284	1.029	0.197613	1.029	0.208185	1.029	0.228445	1.029	0.333616	1.029	0.307014	1.029	0.30737	1.029	0.246451	1.029	0.739144	1.029	0.468403
1.03	0.514948	1.03	0.48105	1.03	0.331239	1.03	0.19688	1.03	0.241711	1.03	0.283246	1.03	0.382923	1.03	0.197706	1.03	0.208192	1.03	0.228447	1.03	0.333661	1.03	0.30707	1.03	0.307412	1.03	0.246531	1.03	0.739131	1.03	0.468463
1.031	0.51475	1.031	0.480866	1.031	0.331195	1.031	0.19714	1.031	0.241784	1.031	0.283311	1.031	0.383037	1.031	0.197822	1.031	0.208204	1.031	0.228435	1.031	0.333698	1.031	0.307147	1.031	0.307499	1.031	0.246598	1.031	0.739133	1.031	0.468551
1.032	0.514545	1.032	0.480698	1.032	0.331151	1.032	0.197399	1.032	0.241871	1.032	0.283359	1.032	0.383134	1.032	0.197926	1.032	0.208236	1.032	0.228441	1.032	0.333736	1.032	0.307264	1.032	0.307592	1.032	0.246678	1.032	0.739154	1.032	0.468653
1.033	0.514334	1.033	0.480528	1.033	0.331138	1.033	0.197673	1.033	0.241952	1.033	0.283374	1.033	0.383235	1.033	0.198043	1.033	0.208297	1.033	0.22846	1.033	0.333794	1.033	0.307436	1.033	0.307726	1.033	0.246757	1.033	0.739131	1.033	0.468749
1.034	0.514111	1.034	0.480361	1.034	0.331088	1.034	0.197924	1.034	0.24204	1.034	0.283412	1.034	0.383305	1.034	0.198136	1.034	0.208326	1.034	0.228453	1.034	0.333831	1.034	0.30755	1.034	0.30782	1.034	0.246842	1.034	0.739105	1.034	0.468827
1.035	0.513864	1.035	0.480205	1.035	0.330992	1.035	0.198135	1.035	0.242145	1.035	0.283443	1.035	0.383352	1.035	0.198209	1.035	0.208354	1.035	0.228446	1.035	0.333838	1.035	0.30768	1.035	0.307913	1.035	0.246942	1.035	0.739094	1.035	0.468852
1.036	0.51365	1.036	0.480042	1.036	0.330933	1.036	0.198392	1.036	0.242237	1.036	0.283485	1.036	0.383416	1.036	0.1983	1.036	0.208373	1.036	0.228438	1.036	0.333876	1.036	0.307782	1.036	0.307991	1.036	0.247017	1.036	0.739074	1.036	0.468847
1.037	0.513427	1.037	0.479888	1.037	0.33088	1.037	0.198662	1.037	0.242318	1.037	0.283551	1.037	0.383452	1.037	0.198388	1.037	0.20836	1.037	0.228394	1.037	0.333937	1.037	0.307821	1.037	0.308053	1.037	0.247069	1.037	0.739055	1.037	0.468861
1.038	0.513224	1.038	0.479714	1.038	0.330826	1.038	0.198944	1.038	0.242402	1.038	0.283596	1.038	0.383522	1.038	0.198485	1.038	0.208374	1.038	0.22838	1.038	0.333974	1.038	0.307906	1.038	0.308125	1.038	0.247145	1.038	0.738973	1.038	0.468899
1.039	0.513081	1.039	0.479525	1.039	0.330785	1.039	0.199273	1.039	0.242488	1.039	0.283618	1.039	0.383628	1.039	0.198601	1.039	0.208407	1.039	0.228397	1.039	0.334016	1.039	0.308005	1.039	0.308187	1.039	0.247222	1.039	0.738893	1.039	0.468953
1.04	0.51289	1.04	0.47933	1.04	0.330741	1.04	0.199565	1.04	0.242568	1.04	0.283665	1.04	0.383719	1.04	0.198706	1.04	0.20843	1.04	0.228397	1.04	0.334046	1.04	0.308105	1.04	0.308257	1.04	0.247297	1.04	0.738884	1.04	0.469028
1.041	0.512677	1.041	0.479119	1.041	0.330705	1.041	0.199854	1.041	0.242639	1.041	0.28372	1.041	0.383823	1.041	0.198818	1.041	0.208451	1.041	0.228384	1.041	0.334045	1.041	0.308218	1.041	0.308333	1.041	0.247376	1.041	0.738883	1.041	0.469093
1.042	0.512466	1.042	0.478908	1.042	0.330648	1.042	0.200113	1.042	0.242725	1.042	0.283778	1.042	0.383907	1.042	0.198897	1.042	0.208485	1.042	0.228402	1.042	0.334059	1.042	0.308339	1.042	0.308396	1.042	0.247478	1.042	0.738815	1.042	0.469119
1.043	0.512233	1.043	0.478712	1.043	0.330573	1.043	0.200387	1.043	0.2428	1.043	0.283821	1.043	0.383979	1.043	0.19898	1.043	0.208509	1.043	0.228425	1.043	0.334091	1.043	0.308456	1.043	0.308497	1.043	0.247558	1.043	0.73874	1.043	0.469125
1.044	0.511982	1.044	0.478529	1.044	0.330532	1.044	0.200671	1.044	0.242901	1.044	0.283882	1.044	0.384059	1.044	0.199053	1.044	0.208535	1.044	0.228424	1.044	0.334135	1.044	0.30857	1.044	0.308599	1.044	0.247646	1.044	0.73872	1.044	0.469175
1.045	0.511762	1.045	0.478353	1.045	0.330473	1.045	0.20097	1.045	0.243001	1.045	0.283923	1.045	0.384145	1.045	0.199143	1.045	0.208577	1.045	0.228416	1.045	0.33418	1.045	0.308664	1.045	0.308683	1.045	0.247733	1.045	0.738721	1.045	0.469249
1.046	0.511549	1.046	0.478192	1.046	0.330386	1.046	0.201293	1.046	0.243114	1.046	0.283936	1.046	0.384232	1.046	0.199229	1.046	0.20864	1.046	0.22841	1.046	0.334249	1.046	0.308744	1.046	0.308774	1.046	0.247827	1.046	0.738724	1.046	0.469301
1.047	0.51135	1.047	0.478028	1.047	0.330337	1.047	0.201614	1.047	0.243216	1.047	0.283963	1.047	0.384314	1.047	0.199333	1.047	0.208674	1.047	0.228391	1.047	0.334281	1.047	0.308832	1.047	0.308847	1.047	0.247913	1.047	0.738738	1.047	0.469339
1.048	0.511173	1.048	0.47788	1.048	0.330309	1.048	0.201937	1.048	0.243316	1.048	0.283993	1.048	0.384405	1.048	0.199464	1.048	0.208701	1.048	0.228341	1.048	0.334291	1.048	0.308896	1.048	0.308885	1.048	0.247989	1.048	0.738757	1.048	0.469413
1.049	0.510975	1.049	0.477706	1.049	0.33027	1.049	0.202268	1.049	0.243416	1.049	0.284027	1.049	0.384491	1.049	0.199568	1.049	0.208737	1.049	0.228328	1.049	0.334327	1.049	0.308993	1.049	0.308966	1.049	0.248074	1.049	0.738793	1.049	0.469495
1.05	0.510773	1.05	0.477524	1.05	0.330254	1.05	0.202619	1.05	0.243519	1.05	0.284062	1.05	0.384569	1.05	0.199671	1.05	0.208756	1.05	0.228341	1.05	0.334362	1.05	0.309125	1.05	0.309078	1.05	0.248165	1.05	0.738724	1.05	0.469556
1.051	0.510583	1.051	0.477337	1.051	0.330212	1.051	0.202952	1.051	0.243616	1.051	0.284096	1.051	0.384645	1.051	0.199764	1.051	0.208794	1.051	0.228326	1.051	0.334399	1.051	0.309227	1.051	0.30915	1.051	0.248259	1.051	0.738582	1.051	0.469625
1.052	0.510408	1.052	0.477128	1.052	0.330152	1.052	0.203287	1.052	0.243714	1.052	0.284147	1.052	0.384729	1.052	0.19982	1.052	0.208868	1.052	0.228301	1.052	0.334462	1.052	0.309339	1.052	0.309217	1.052	0.248363	1.052	0.73846	1.052	0.469699
1.053	0.510208	1.053	0.476926	1.053	0.3301	1.053	0.203612	1.053	0.243808	1.053	0.284169	1.053	0.384804	1.053	0.199914	1.053	0.208905	1.053	0.22829	1.053	0.334498	1.053	0.30943	1.053	0.309282	1.053	0.248452	1.053	0.738357	1.053	0.469745
1.054	0.51	1.054	0.476707	1.054	0.330026	1.054	0.203904	1.054	0.243883	1.054	0.284156	1.054	0.384861	1.054	0.200021	1.054	0.208907	1.054	0.228272	1.054	0.334511	1.054	0.309475	1.054	0.309288	1.054	0.248529	1.054	0.738265	1.054	0.469786
1.055	0.509794	1.055	0.476521	1.055	0.329973	1.055	0.204236	1.055	0.243974	1.055	0.284171	1.055	0.384932	1.055	0.200131	1.055	0.208938	1.055	0.228257	1.055	0.334536	1.055	0.309557	1.055	0.309359	1.055	0.248613	1.055	0.738219	1.055	0.469861
1.056	0.509571	1.056	0.476374	1.056	0.329936	1.056	0.204592	1.056	0.244074	1.056	0.28419	1.056	0.385007	1.056	0.200274	1.056	0.208966	1.056	0.228258	1.056	0.33456	1.056	0.309652	1.056	0.309505	1.056	0.248691	1.056	0.738192	1.056	0.469943
1.057	0.50935	1.057	0.476193	1.057	0.329896	1.057	0.204932	1.057	0.244171	1.057	0.284206	1.057	0.385082	1.057	0.200397	1.057	0.209	1.057	0.22826	1.057	0.334586	1.057	0.309747	1.057	0.309595	1.057	0.248772	1.057	0.738159	1.057	0.469973
1.058	0.509136	1.058	0.476011	1.058	0.329845	1.058	0.205267	1.058	0.244261	1.058	0.284226	1.058	0.385153	1.058	0.200514	1.058	0.209049	1.058	0.228258	1.058	0.33462	1.058	0.30985	1.058	0.309668	1.058	0.248855	1.058	0.738128	1.058	0.469998
1.059	0.508937	1.059	0.475826	1.059	0.329828	1.059	0.205626	1.059	0.244376	1.059	0.284254	1.059	0.385244	1.059	0.200619	1.059	0.209112	1.059	0.228253	1.059	0.334634	1.059	0.309982	1.059	0.309774	1.059	0.248948	1.059	0.738134	1.059	0.470055
1.06	0.508718	1.06	0.47565	1.06	0.32981	1.06	0.205988	1.06	0.244491	1.06	0.284291	1.06	0.38533	1.06	0.200727	1.06	0.209168	1.06	0.228245	1.06	0.334677	1.06	0.310077	1.06	0.309849	1.06	0.249031	1.06	0.73815	1.06	0.470126
1.061	0.508478	1.061	0.475458	1.061	0.32981	1.061	0.206342	1.061	0.244612	1.061	0.284337	1.061	0.385424	1.061	0.200828	1.061	0.209225	1.061	0.228249	1.061	0.334725	1.061	0.310152	1.061	0.309878	1.061	0.249108	1.061	0.738063	1.061	0.470234
1.062	0.508261	1.062	0.475264	1.062	0.329771	1.062	0.206704	1.062	0.244722	1.062	0.284353	1.062	0.385512	1.062	0.200929	1.062	0.20927	1.062	0.228224	1.062	0.334778	1.062	0.310238	1.062	0.309943	1.062	0.24919	1.062	0.737963	1.062	0.47035
1.063	0.508051	1.063	0.475097	1.063	0.329726	1.063	0.207089	1.063	0.244836	1.063	0.284375	1.063	0.385598	1.063	0.201019	1.063	0.209319	1.063	0.22817	1.063	0.334855	1.063	0.310312	1.063	0.310034	1.063	0.249274	1.063	0.73796	1.063	0.470444
1.064	0.507842	1.064	0.474902	1.064	0.329686	1.064	0.207461	1.064	0.244947	1.064	0.284388	1.064	0.385688	1.064	0.201134	1.064	0.209355	1.064	0.228146	1.064	0.334911	1.064	0.310401	1.064	0.310097	1.064	0.249352	1.064	0.737989	1.064	0.470522
1.065	0.507638	1.065	0.474665	1.065	0.329604	1.065	0.207809	1.065	0.245044	1.065	0.284364	1.065	0.385783	1.065	0.201265	1.065	0.209353	1.065	0.228118	1.065	0.334957	1.065	0.310501	1.065	0.310153	1.065	0.249436	1.065	0.73798	1.065	0.4706
1.066	0.507433	1.066	0.474462	1.066	0.329577	1.066	0.208188	1.066	0.245154	1.066	0.284367	1.066	0.385871	1.066	0.201381	1.066	0.209405	1.066	0.228106	1.066	0.335003	1.066	0.3106	1.066	0.310207	1.066	0.249506	1.066	0.737956	1.066	0.470663
1.067	0.507233	1.067	0.474275	1.067	0.329601	1.067	0.208591	1.067	0.245283	1.067	0.284394	1.067	0.385958	1.067	0.201505	1.067	0.209491	1.067	0.228127	1.067	0.335036	1.067	0.310714	1.067	0.310244	1.067	0.24956	1.067	0.737992	1.067	0.470733
1.068	0.507026	1.068	0.474082	1.068	0.329591	1.068	0.208983	1.068	0.245394	1.068	0.284405	1.068	0.386045	1.068	0.201627	1.068	0.209549	1.068	0.228117	1.068	0.335079	1.068	0.310807	1.068	0.3103	1.068	0.249625	1.068	0.738099	1.068	0.47081
1.069	0.506812	1.069	0.473908	1.069	0.329585	1.069	0.209386	1.069	0.245479	1.069	0.284412	1.069	0.386113	1.069	0.201716	1.069	0.209623	1.069	0.228098	1.069	0.335135	1.069	0.310885	1.069	0.310372	1.069	0.249684	1.069	0.73818	1.069	0.470865
1.07	0.506612	1.07	0.473715	1.07	0.329577	1.07	0.209778	1.07	0.245598	1.07	0.284417	1.07	0.386204	1.07	0.201842	1.07	0.209682	1.07	0.228081	1.07	0.335172	1.07	0.310974	1.07	0.310424	1.07	0.249749	1.07	0.738183	1.07	0.470925
1.071	0.506431	1.071	0.473504	1.071	0.329554	1.071	0.210149	1.071	0.245736	1.071	0.284419	1.071	0.386323	1.071	0.202009	1.071	0.209705	1.071	0.228044	1.071	0.335182	1.071	0.311046	1.071	0.310478	1.071	0.249829	1.071	0.738171	1.071	0.470996
1.072	0.506224	1.072	0.473305	1.072	0.32954	1.072	0.210542	1.072	0.245862	1.072	0.284422	1.072	0.386424	1.072	0.202148	1.072	0.209754	1.072	0.228027	1.072	0.335232	1.072	0.311135	1.072	0.310527	1.072	0.249897	1.072	0.738147	1.072	0.471131
1.073	0.506002	1.073	0.473114	1.073	0.329525	1.073	0.210956	1.073	0.246015	1.073	0.284424	1.073	0.386539	1.073	0.202285	1.073	0.20983	1.073	0.228025	1.073	0.33529	1.073	0.311256	1.073	0.310555	1.073	0.249967	1.073	0.738123	1.073	0.471265
1.074	0.505795	1.074	0.472889	1.074	0.329529	1.074	0.211337	1.074	0.246146	1.074	0.284423	1.074	0.386627	1.074	0.202431	1.074	0.209889	1.074	0.228027	1.074	0.335357	1.074	0.311354	1.074	0.310589	1.074	0.250023	1.074	0.738073	1.074	0.471419
1.075	0.505589	1.075	0.472703	1.075	0.329526	1.075	0.211745	1.075	0.246258	1.075	0.284423	1.075	0.386713	1.075	0.202555	1.075	0.209941	1.075	0.228005	1.075	0.335424	1.075	0.311439	1.075	0.310636	1.075	0.250084	1.075	0.738029	1.075	0.471578
1.076	0.505369	1.076	0.472538	1.076	0.329518	1.076	0.212164	1.076	0.246322	1.076	0.284425	1.076	0.386775	1.076	0.202648	1.076	0.209989	1.076	0.227971	1.076	0.335522	1.076	0.311509	1.076	0.310697	1.076	0.250139	1.076	0.73799	1.076	0.471673
1.077	0.50516	1.077	0.472365	1.077	0.329531	1.077	0.212591	1.077	0.246458	1.077	0.28442	1.077	0.38686	1.077	0.202775	1.077	0.210046	1.077	0.227962	1.077	0.335594	1.077	0.311604	1.077	0.310741	1.077	0.2502	1.077	0.737957	1.077	0.471756
1.078	0.504972	1.078	0.472211	1.078	0.329564	1.078	0.213027	1.078	0.246622	1.078	0.284411	1.078	0.386948	1.078	0.202913	1.078	0.210096	1.078	0.227939	1.078	0.33564	1.078	0.31169	1.078	0.310787	1.078	0.250264	1.078	0.737899	1.078	0.471771
1.079	0.504768	1.079	0.472032	1.079	0.329574	1.079	0.213462	1.079	0.246762	1.079	0.284406	1.079	0.387043	1.079	0.203042	1.079	0.210156	1.079	0.227941	1.079	0.335714	1.079	0.311788	1.079	0.310831	1.079	0.250328	1.079	0.737829	1.079	0.47175
1.08	0.504542	1.08	0.471842	1.08	0.329589	1.08	0.213919	1.08	0.246932	1.08	0.2844	1.08	0.387154	1.08	0.203179	1.08	0.21024	1.08	0.227991	1.08	0.335809	1.08	0.311922	1.08	0.310872	1.08	0.250404	1.08	0.73777	1.08	0.471819
1.081	0.504339	1.081	0.471652	1.081	0.329592	1.081	0.214352	1.081	0.247073	1.081	0.284398	1.081	0.387248	1.081	0.20331	1.081	0.210294	1.081	0.227996	1.081	0.335884	1.081	0.312016	1.081	0.310903	1.081	0.250453	1.081	0.737721	1.081	0.471968
1.082	0.504147	1.082	0.471454	1.082	0.329559	1.082	0.214765	1.082	0.247169	1.082	0.284409	1.082	0.387331	1.082	0.203426	1.082	0.210319	1.082	0.227973	1.082	0.335962	1.082	0.312074	1.082	0.310931	1.082	0.250484	1.082	0.737656	1.082	0.472081
1.083	0.503954	1.083	0.471254	1.083	0.329564	1.083	0.215197	1.083	0.247299	1.083	0.2844	1.083	0.387432	1.083	0.203558	1.083	0.210378	1.083	0.227975	1.083	0.336025	1.083	0.312167	1.083	0.310956	1.083	0.250529	1.083	0.737598	1.083	0.472145
1.084	0.503777	1.084	0.471042	1.084	0.32959	1.084	0.215627	1.084	0.247448	1.084	0.284364	1.084	0.387546	1.084	0.203704	1.084	0.210444	1.084	0.227986	1.084	0.336053	1.084	0.312265	1.084	0.310972	1.084	0.250562	1.084	0.73753	1.084	0.472224
1.085	0.503576	1.085	0.470847	1.085	0.329608	1.085	0.216065	1.085	0.247591	1.085	0.284364	1.085	0.38764	1.085	0.203841	1.085	0.210508	1.085	0.227976	1.085	0.336118	1.085	0.312365	1.085	0.310986	1.085	0.2506	1.085	0.737424	1.085	0.472363
1.086	0.503354	1.086	0.470651	1.086	0.329644	1.086	0.216518	1.086	0.247748	1.086	0.284388	1.086	0.38773	1.086	0.203978	1.086	0.210602	1.086	0.227965	1.086	0.336189	1.086	0.312502	1.086	0.310986	1.086	0.250648	1.086	0.737328	1.086	0.472495
1.087	0.503147	1.087	0.470462	1.087	0.329667	1.087	0.216972	1.087	0.247889	1.087	0.284387	1.087	0.387825	1.087	0.204117	1.087	0.21067	1.087	0.227955	1.087	0.336268	1.087	0.312603	1.087	0.311008	1.087	0.250697	1.087	0.7373	1.087	0.472567
1.088	0.50293	1.088	0.470296	1.088	0.329668	1.088	0.217432	1.088	0.248014	1.088	0.284398	1.088	0.387894	1.088	0.204242	1.088	0.210708	1.088	0.22791	1.088	0.336389	1.088	0.312667	1.088	0.311034	1.088	0.250751	1.088	0.737272	1.088	0.472638
1.089	0.502723	1.089	0.470118	1.089	0.329685	1.089	0.217887	1.089	0.248154	1.089	0.284401	1.089	0.387985	1.089	0.204384	1.089	0.210762	1.089	0.227895	1.089	0.33648	1.089	0.312758	1.089	0.311061	1.089	0.250794	1.089	0.737224	1.089	0.472815
1.09	0.502544	1.09	0.469917	1.09	0.329694	1.09	0.218339	1.09	0.248301	1.09	0.284375	1.09	0.38811	1.09	0.204541	1.09	0.210826	1.09	0.227907	1.09	0.336547	1.09	0.312858	1.09	0.311107	1.09	0.250836	1.09	0.737175	1.09	0.472993
1.091	0.502339	1.091	0.469744	1.091	0.329737	1.091	0.218793	1.091	0.24843	1.091	0.28434	1.091	0.388224	1.091	0.2047	1.091	0.21087	1.091	0.227924	1.091	0.336626	1.091	0.312942	1.091	0.311152	1.091	0.250878	1.091	0.737114	1.091	0.473181
1.092	0.502148	1.092	0.469576	1.092	0.32977	1.092	0.219259	1.092	0.248589	1.092	0.284351	1.092	0.388319	1.092	0.204842	1.092	0.210927	1.092	0.227918	1.092	0.336717	1.092	0.313041	1.092	0.311184	1.092	0.250919	1.092	0.737052	1.092	0.47337
1.093	0.50196	1.093	0.469415	1.093	0.329819	1.093	0.219722	1.093	0.248772	1.093	0.2844	1.093	0.388408	1.093	0.204983	1.093	0.210987	1.093	0.227904	1.093	0.336803	1.093	0.313165	1.093	0.311201	1.093	0.250945	1.093	0.737	1.093	0.473526
1.094	0.501767	1.094	0.46925	1.094	0.329852	1.094	0.220202	1.094	0.248937	1.094	0.284414	1.094	0.388493	1.094	0.205125	1.094	0.211055	1.094	0.227902	1.094	0.336903	1.094	0.313259	1.094	0.311232	1.094	0.25099	1.094	0.736951	1.094	0.473663
1.095	0.501576	1.095	0.469104	1.095	0.329874	1.095	0.220714	1.095	0.249105	1.095	0.284437	1.095	0.388547	1.095	0.205251	1.095	0.211128	1.095	0.227884	1.095	0.33704	1.095	0.313327	1.095	0.31126	1.095	0.251046	1.095	0.736896	1.095	0.473795
1.096	0.501383	1.096	0.468936	1.096	0.329915	1.096	0.221192	1.096	0.249266	1.096	0.284453	1.096	0.388641	1.096	0.20539	1.096	0.211199	1.096	0.227884	1.096	0.337133	1.096	0.313426	1.096	0.311295	1.096	0.251102	1.096	0.736836	1.096	0.473925
1.097	0.501174	1.097	0.468734	1.097	0.329958	1.097	0.221651	1.097	0.249415	1.097	0.284435	1.097	0.388764	1.097	0.205545	1.097	0.211282	1.097	0.227907	1.097	0.337184	1.097	0.313536	1.097	0.311345	1.097	0.251167	1.097	0.736787	1.097	0.474045
1.098	0.50099	1.098	0.468575	1.098	0.330007	1.098	0.222133	1.098	0.249575	1.098	0.284459	1.098	0.388861	1.098	0.205684	1.098	0.211353	1.098	0.227921	1.098	0.337288	1.098	0.313635	1.098	0.311377	1.098	0.251222	1.098	0.736747	1.098	0.474148
1.099	0.500832	1.099	0.468438	1.099	0.330086	1.099	0.222606	1.099	0.249737	1.099	0.284521	1.099	0.388968	1.099	0.205813	1.099	0.211413	1.099	0.227942	1.099	0.33741	1.099	0.313747	1.099	0.3114	1.099	0.25128	1.099	0.736724	1.099	0.474261
1.1	0.500646	1.1	0.468286	1.1	0.330134	1.1	0.223097	1.1	0.249906	1.1	0.284556	1.1	0.389061	1.1	0.205949	1.1	0.211478	1.1	0.227945	1.1	0.337518	1.1	0.313847	1.1	0.311429	1.1	0.251328	1.1	0.736726	1.1	0.474389
1.101	0.500446	1.101	0.468161	1.101	0.330166	1.101	0.223619	1.101	0.250084	1.101	0.284585	1.101	0.389115	1.101	0.20608	1.101	0.211542	1.101	0.227928	1.101	0.337659	1.101	0.31393	1.101	0.311436	1.101	0.251351	1.101	0.736746	1.101	0.47453
1.102	0.500268	1.102	0.468009	1.102	0.330201	1.102	0.224128	1.102	0.250257	1.102	0.284625	1.102	0.389208	1.102	0.206217	1.102	0.211607	1.102	0.227938	1.102	0.337776	1.102	0.314018	1.102	0.311474	1.102	0.251402	1.102	0.736742	1.102	0.474662
1.103	0.500082	1.103	0.467817	1.103	0.330217	1.103	0.224645	1.103	0.250437	1.103	0.28466	1.103	0.389333	1.103	0.206363	1.103	0.211678	1.103	0.227964	1.103	0.337854	1.103	0.314112	1.103	0.311552	1.103	0.251475	1.103	0.736746	1.103	0.474796
1.104	0.499905	1.104	0.467656	1.104	0.330248	1.104	0.225147	1.104	0.250609	1.104	0.284696	1.104	0.389435	1.104	0.206503	1.104	0.211741	1.104	0.22797	1.104	0.337953	1.104	0.314199	1.104	0.3116	1.104	0.25153	1.104	0.736778	1.104	0.474988
1.105	0.499763	1.105	0.4675	1.105	0.330285	1.105	0.225622	1.105	0.250768	1.105	0.284737	1.105	0.389557	1.105	0.206643	1.105	0.211795	1.105	0.227985	1.105	0.338055	1.105	0.314263	1.105	0.311639	1.105	0.251592	1.105	0.736818	1.105	0.475183
1.106	0.499605	1.106	0.467352	1.106	0.330328	1.106	0.226124	1.106	0.250938	1.106	0.284787	1.106	0.389651	1.106	0.206782	1.106	0.21186	1.106	0.227996	1.106	0.338168	1.106	0.314352	1.106	0.31169	1.106	0.251649	1.106	0.736734	1.106	0.475372
1.107	0.499439	1.107	0.467215	1.107	0.330377	1.107	0.226633	1.107	0.251111	1.107	0.28484	1.107	0.389727	1.107	0.206919	1.107	0.211929	1.107	0.227999	1.107	0.338287	1.107	0.31445	1.107	0.311738	1.107	0.251699	1.107	0.736637	1.107	0.475558
1.108	0.499259	1.108	0.4671	1.108	0.330439	1.108	0.227138	1.108	0.251281	1.108	0.284885	1.108	0.389767	1.108	0.207053	1.108	0.212004	1.108	0.227968	1.108	0.33842	1.108	0.314558	1.108	0.311769	1.108	0.25172	1.108	0.736603	1.108	0.475732
1.109	0.499092	1.109	0.466965	1.109	0.330484	1.109	0.227655	1.109	0.251463	1.109	0.284945	1.109	0.38984	1.109	0.207189	1.109	0.212057	1.109	0.227977	1.109	0.338523	1.109	0.314655	1.109	0.311813	1.109	0.251785	1.109	0.736584	1.109	0.475895
1.11	0.498921	1.11	0.466826	1.11	0.330527	1.11	0.228198	1.11	0.251659	1.11	0.285028	1.11	0.389905	1.11	0.207324	1.11	0.212105	1.11	0.228012	1.11	0.33862	1.11	0.31477	1.11	0.31187	1.11	0.251873	1.11	0.736576	1.11	0.476073
1.111	0.498769	1.111	0.466696	1.111	0.330571	1.111	0.228726	1.111	0.251844	1.111	0.285092	1.111	0.389987	1.111	0.207462	1.111	0.212161	1.111	0.228025	1.111	0.338725	1.111	0.314856	1.111	0.311928	1.111	0.25194	1.111	0.736576	1.111	0.476267
1.112	0.498635	1.112	0.466565	1.112	0.330607	1.112	0.229239	1.112	0.252025	1.112	0.285138	1.112	0.390092	1.112	0.207612	1.112	0.212201	1.112	0.228036	1.112	0.338798	1.112	0.314912	1.112	0.311984	1.112	0.25202	1.112	0.736552	1.112	0.476462
1.113	0.498483	1.113	0.46644	1.113	0.330647	1.113	0.229777	1.113	0.252217	1.113	0.285214	1.113	0.390182	1.113	0.207736	1.113	0.212255	1.113	0.228049	1.113	0.338916	1.113	0.314995	1.113	0.312042	1.113	0.252081	1.113	0.736511	1.113	0.47666
1.114	0.498333	1.114	0.466317	1.114	0.330688	1.114	0.230336	1.114	0.252411	1.114	0.285304	1.114	0.390277	1.114	0.207842	1.114	0.212333	1.114	0.228054	1.114	0.339079	1.114	0.315086	1.114	0.312112	1.114	0.252109	1.114	0.736484	1.114	0.476856
1.115	0.498183	1.115	0.466209	1.115	0.330736	1.115	0.230878	1.115	0.252606	1.115	0.285382	1.115	0.390358	1.115	0.207967	1.115	0.212388	1.115	0.228064	1.115	0.339203	1.115	0.315165	1.115	0.312178	1.115	0.252172	1.115	0.736497	1.115	0.47707
1.116	0.498016	1.116	0.466121	1.116	0.330785	1.116	0.23142	1.116	0.252811	1.116	0.285467	1.116	0.390425	1.116	0.20808	1.116	0.212432	1.116	0.22808	1.116	0.33933	1.116	0.315253	1.116	0.312236	1.116	0.252248	1.116	0.73652	1.116	0.477286
1.117	0.497868	1.117	0.466014	1.117	0.330832	1.117	0.231964	1.117	0.253012	1.117	0.285559	1.117	0.390504	1.117	0.208207	1.117	0.212472	1.117	0.228093	1.117	0.339444	1.117	0.315331	1.117	0.312298	1.117	0.25232	1.117	0.736522	1.117	0.477459
1.118	0.49774	1.118	0.465907	1.118	0.330887	1.118	0.232498	1.118	0.253205	1.118	0.285636	1.118	0.390583	1.118	0.208365	1.118	0.212499	1.118	0.228097	1.118	0.339515	1.118	0.315391	1.118	0.312363	1.118	0.252414	1.118	0.73652	1.118	0.477634
1.119	0.497602	1.119	0.465804	1.119	0.330936	1.119	0.233041	1.119	0.253406	1.119	0.285731	1.119	0.390659	1.119	0.208501	1.119	0.212537	1.119	0.228115	1.119	0.339625	1.119	0.315461	1.119	0.312434	1.119	0.252485	1.119	0.736471	1.119	0.477863
1.12	0.49747	1.12	0.465675	1.12	0.330968	1.12	0.23359	1.12	0.253608	1.12	0.285856	1.12	0.390755	1.12	0.208636	1.12	0.212586	1.12	0.228149	1.12	0.339768	1.12	0.315546	1.12	0.312514	1.12	0.252527	1.12	0.736423	1.12	0.478091
1.121	0.497329	1.121	0.465575	1.121	0.331016	1.121	0.23414	1.121	0.253815	1.121	0.285968	1.121	0.390823	1.121	0.208756	1.121	0.212614	1.121	0.228175	1.121	0.339883	1.121	0.315611	1.121	0.312582	1.121	0.252595	1.121	0.736419	1.121	0.47835
1.122	0.497169	1.122	0.465518	1.122	0.331084	1.122	0.234689	1.122	0.254031	1.122	0.286077	1.122	0.390855	1.122	0.208845	1.122	0.212642	1.122	0.228208	1.122	0.339992	1.122	0.315649	1.122	0.312642	1.122	0.252675	1.122	0.73642	1.122	0.478616
1.123	0.497028	1.123	0.465432	1.123	0.331134	1.123	0.235241	1.123	0.254242	1.123	0.286189	1.123	0.390912	1.123	0.208957	1.123	0.212657	1.123	0.228235	1.123	0.340114	1.123	0.315711	1.123	0.312713	1.123	0.252746	1.123	0.736425	1.123	0.478863
1.124	0.496894	1.124	0.465339	1.124	0.33118	1.124	0.235796	1.124	0.254451	1.124	0.2863	1.124	0.390971	1.124	0.209074	1.124	0.212659	1.124	0.228258	1.124	0.340236	1.124	0.315778	1.124	0.312786	1.124	0.252819	1.124	0.736418	1.124	0.479096
1.125	0.496763	1.125	0.465239	1.125	0.331226	1.125	0.236353	1.125	0.254661	1.125	0.286405	1.125	0.391027	1.125	0.209189	1.125	0.212633	1.125	0.228272	1.125	0.340339	1.125	0.315842	1.125	0.312845	1.125	0.252908	1.125	0.736419	1.125	0.479346
1.126	0.496629	1.126	0.465157	1.126	0.331277	1.126	0.23692	1.126	0.254875	1.126	0.286524	1.126	0.391077	1.126	0.209303	1.126	0.212624	1.126	0.228293	1.126	0.340466	1.126	0.315906	1.126	0.312927	1.126	0.252975	1.126	0.736436	1.126	0.479605
1.127	0.496508	1.127	0.465076	1.127	0.331319	1.127	0.237499	1.127	0.255083	1.127	0.286654	1.127	0.391152	1.127	0.209435	1.127	0.21263	1.127	0.228313	1.127	0.340628	1.127	0.315994	1.127	0.313036	1.127	0.253016	1.127	0.736454	1.127	0.479889
1.128	0.496375	1.128	0.464978	1.128	0.331367	1.128	0.23806	1.128	0.255301	1.128	0.286775	1.128	0.391181	1.128	0.209546	1.128	0.212593	1.128	0.228341	1.128	0.340745	1.128	0.316053	1.128	0.313118	1.128	0.253085	1.128	0.736464	1.128	0.480197
1.129	0.496238	1.129	0.464885	1.129	0.331425	1.129	0.238616	1.129	0.255529	1.129	0.286896	1.129	0.391173	1.129	0.209634	1.129	0.212538	1.129	0.228378	1.129	0.340834	1.129	0.316089	1.129	0.313197	1.129	0.253172	1.129	0.736463	1.129	0.480479
1.13	0.496087	1.13	0.464796	1.13	0.331482	1.13	0.239179	1.13	0.255751	1.13	0.28702	1.13	0.391181	1.13	0.20974	1.13	0.212486	1.13	0.228404	1.13	0.340952	1.13	0.316139	1.13	0.313272	1.13	0.253234	1.13	0.736451	1.13	0.480728
1.131	0.495918	1.131	0.464691	1.131	0.33154	1.131	0.239732	1.131	0.255979	1.131	0.287145	1.131	0.391173	1.131	0.209849	1.131	0.212404	1.131	0.228435	1.131	0.341065	1.131	0.316188	1.131	0.313334	1.131	0.253294	1.131	0.736453	1.131	0.48099
1.132	0.495771	1.132	0.464592	1.132	0.331591	1.132	0.24029	1.132	0.256197	1.132	0.287262	1.132	0.391175	1.132	0.209957	1.132	0.212338	1.132	0.228456	1.132	0.341187	1.132	0.316237	1.132	0.313406	1.132	0.253352	1.132	0.736495	1.132	0.481251
1.133	0.495623	1.133	0.464522	1.133	0.331649	1.133	0.240858	1.133	0.256403	1.133	0.287372	1.133	0.391203	1.133	0.210074	1.133	0.212295	1.133	0.228454	1.133	0.341338	1.133	0.316294	1.133	0.313484	1.133	0.253385	1.133	0.736533	1.133	0.481509
1.134	0.495473	1.134	0.464426	1.134	0.3317	1.134	0.241423	1.134	0.256622	1.134	0.287495	1.134	0.391188	1.134	0.210182	1.134	0.212227	1.134	0.228475	1.134	0.341467	1.134	0.316338	1.134	0.313552	1.134	0.253442	1.134	0.736599	1.134	0.481776
1.135	0.495345	1.135	0.464299	1.135	0.331725	1.135	0.24198	1.135	0.256843	1.135	0.287618	1.135	0.391143	1.135	0.210284	1.135	0.212137	1.135	0.228512	1.135	0.341576	1.135	0.316366	1.135	0.313603	1.135	0.253525	1.135	0.736662	1.135	0.482038
1.136	0.495196	1.136	0.464189	1.136	0.33178	1.136	0.242542	1.136	0.257062	1.136	0.287738	1.136	0.391112	1.136	0.210391	1.136	0.21206	1.136	0.228531	1.136	0.341702	1.136	0.316408	1.136	0.313676	1.136	0.253589	1.136	0.736667	1.136	0.482324
1.137	0.495017	1.137	0.464086	1.137	0.33186	1.137	0.243117	1.137	0.25729	1.137	0.28787	1.137	0.391064	1.137	0.210501	1.137	0.211987	1.137	0.22856	1.137	0.341835	1.137	0.316456	1.137	0.313766	1.137	0.253647	1.137	0.736656	1.137	0.482609
1.138	0.494857	1.138	0.463981	1.138	0.331923	1.138	0.24368	1.138	0.257511	1.138	0.287996	1.138	0.391016	1.138	0.210605	1.138	0.211902	1.138	0.228571	1.138	0.341966	1.138	0.316493	1.138	0.313836	1.138	0.253709	1.138	0.736624	1.138	0.482834
1.139	0.4947	1.139	0.463879	1.139	0.331989	1.139	0.244231	1.139	0.257713	1.139	0.288109	1.139	0.390998	1.139	0.210705	1.139	0.211805	1.139	0.228546	1.139	0.34211	1.139	0.316518	1.139	0.313907	1.139	0.253764	1.139	0.73659	1.139	0.483045
1.14	0.494547	1.14	0.463778	1.14	0.332055	1.14	0.244791	1.14	0.257934	1.14	0.288226	1.14	0.390945	1.14	0.210809	1.14	0.211725	1.14	0.228546	1.14	0.34224	1.14	0.316563	1.14	0.313979	1.14	0.253822	1.14	0.736584	1.14	0.483298
1.141	0.494397	1.141	0.463682	1.141	0.332098	1.141	0.245358	1.141	0.258166	1.141	0.288345	1.141	0.390869	1.141	0.210905	1.141	0.211643	1.141	0.228551	1.141	0.342344	1.141	0.316612	1.141	0.314034	1.141	0.253895	1.141	0.736583	1.141	0.483547
1.142	0.494265	1.142	0.463573	1.142	0.332159	1.142	0.245913	1.142	0.258401	1.142	0.288469	1.142	0.390779	1.142	0.21101	1.142	0.21156	1.142	0.228559	1.142	0.342471	1.142	0.316663	1.142	0.314096	1.142	0.253949	1.142	0.73653	1.142	0.483793
1.143	0.494116	1.143	0.463469	1.143	0.332241	1.143	0.24647	1.143	0.258626	1.143	0.288581	1.143	0.39068	1.143	0.211111	1.143	0.211495	1.143	0.228579	1.143	0.342608	1.143	0.316706	1.143	0.314157	1.143	0.253999	1.143	0.736466	1.143	0.484061
1.144	0.493968	1.144	0.463365	1.144	0.332344	1.144	0.24703	1.144	0.258852	1.144	0.288688	1.144	0.390556	1.144	0.211213	1.144	0.211451	1.144	0.228622	1.144	0.342752	1.144	0.31677	1.144	0.314229	1.144	0.254038	1.144	0.736395	1.144	0.484336
1.145	0.493808	1.145	0.463261	1.145	0.332431	1.145	0.247585	1.145	0.259084	1.145	0.288793	1.145	0.390453	1.145	0.211317	1.145	0.211406	1.145	0.228635	1.145	0.342887	1.145	0.316808	1.145	0.314288	1.145	0.254087	1.145	0.736314	1.145	0.484618
1.146	0.493631	1.146	0.463152	1.146	0.332533	1.146	0.248128	1.146	0.259315	1.146	0.288894	1.146	0.390345	1.146	0.211414	1.146	0.211351	1.146	0.228639	1.146	0.343037	1.146	0.316812	1.146	0.314335	1.146	0.254127	1.146	0.736278	1.146	0.484894
1.147	0.493473	1.147	0.463048	1.147	0.332617	1.147	0.248685	1.147	0.259542	1.147	0.288992	1.147	0.390247	1.147	0.211522	1.147	0.211334	1.147	0.228653	1.147	0.343172	1.147	0.316848	1.147	0.314393	1.147	0.254183	1.147	0.736334	1.147	0.485172
1.148	0.493317	1.148	0.462946	1.148	0.332672	1.148	0.249243	1.148	0.259775	1.148	0.289084	1.148	0.390154	1.148	0.211638	1.148	0.211347	1.148	0.228656	1.148	0.343285	1.148	0.316895	1.148	0.314449	1.148	0.254254	1.148	0.736365	1.148	0.485448
1.149	0.493165	1.149	0.462846	1.149	0.332761	1.149	0.24981	1.149	0.260007	1.149	0.28918	1.149	0.390072	1.149	0.211752	1.149	0.211348	1.149	0.22867	1.149	0.34342	1.149	0.316943	1.149	0.314517	1.149	0.254314	1.149	0.736314	1.149	0.485713
1.15	0.493014	1.15	0.462745	1.15	0.332867	1.15	0.25039	1.15	0.260227	1.15	0.289273	1.15	0.389981	1.15	0.211869	1.15	0.211357	1.15	0.228696	1.15	0.343575	1.15	0.316997	1.15	0.314601	1.15	0.254378	1.15	0.736275	1.15	0.48599
1.151	0.492878	1.151	0.462652	1.151	0.332962	1.151	0.250959	1.151	0.260454	1.151	0.289371	1.151	0.389925	1.151	0.211985	1.151	0.211381	1.151	0.228718	1.151	0.343715	1.151	0.317053	1.151	0.314667	1.151	0.254437	1.151	0.736281	1.151	0.486352
1.152	0.492758	1.152	0.462564	1.152	0.333069	1.152	0.251528	1.152	0.260693	1.152	0.28947	1.152	0.389876	1.152	0.212089	1.152	0.211398	1.152	0.228732	1.152	0.343852	1.152	0.317103	1.152	0.31473	1.152	0.254487	1.152	0.736284	1.152	0.48671
1.153	0.492619	1.153	0.462483	1.153	0.333171	1.153	0.2521	1.153	0.260927	1.153	0.289576	1.153	0.389867	1.153	0.212215	1.153	0.211437	1.153	0.228761	1.153	0.343988	1.153	0.317169	1.153	0.314793	1.153	0.254542	1.153	0.736269	1.153	0.487031
1.154	0.492478	1.154	0.462418	1.154	0.333256	1.154	0.252672	1.154	0.26115	1.154	0.289686	1.154	0.38989	1.154	0.212346	1.154	0.211506	1.154	0.2288	1.154	0.344112	1.154	0.317253	1.154	0.314841	1.154	0.254592	1.154	0.736257	1.154	0.487343
1.155	0.492348	1.155	0.462338	1.155	0.333356	1.155	0.253235	1.155	0.261385	1.155	0.289793	1.155	0.389937	1.155	0.212485	1.155	0.211574	1.155	0.228843	1.155	0.344248	1.155	0.317332	1.155	0.314898	1.155	0.254653	1.155	0.73628	1.155	0.487686
1.156	0.492199	1.156	0.462246	1.156	0.333472	1.156	0.253789	1.156	0.261636	1.156	0.289902	1.156	0.390006	1.156	0.212638	1.156	0.211645	1.156	0.228894	1.156	0.344401	1.156	0.317423	1.156	0.314967	1.156	0.254728	1.156	0.736299	1.156	0.488032
1.157	0.492073	1.157	0.462168	1.157	0.333583	1.157	0.254354	1.157	0.261874	1.157	0.290016	1.157	0.39011	1.157	0.212794	1.157	0.21173	1.157	0.22895	1.157	0.344538	1.157	0.317506	1.157	0.315032	1.157	0.254793	1.157	0.736337	1.157	0.488408
1.158	0.491978	1.158	0.462083	1.158	0.333693	1.158	0.254921	1.158	0.262106	1.158	0.290129	1.158	0.39023	1.158	0.212951	1.158	0.211829	1.158	0.229013	1.158	0.344674	1.158	0.317575	1.158	0.315096	1.158	0.254856	1.158	0.736392	1.158	0.488796
1.159	0.491876	1.159	0.462009	1.159	0.333813	1.159	0.255483	1.159	0.262344	1.159	0.290251	1.159	0.390396	1.159	0.213118	1.159	0.211934	1.159	0.229076	1.159	0.344796	1.159	0.317658	1.159	0.31516	1.159	0.254926	1.159	0.73643	1.159	0.489201
1.16	0.491772	1.16	0.461953	1.16	0.333923	1.16	0.25604	1.16	0.262582	1.16	0.290377	1.16	0.390609	1.16	0.213287	1.16	0.212045	1.16	0.229145	1.16	0.34493	1.16	0.317757	1.16	0.315231	1.16	0.254982	1.16	0.736455	1.16	0.48961
1.161	0.491672	1.161	0.461893	1.161	0.334026	1.161	0.256606	1.161	0.262809	1.161	0.290502	1.161	0.39083	1.161	0.213458	1.161	0.212157	1.161	0.229222	1.161	0.345073	1.161	0.317857	1.161	0.315292	1.161	0.255043	1.161	0.736486	1.161	0.49
1.162	0.491564	1.162	0.461835	1.162	0.334151	1.162	0.257167	1.162	0.26305	1.162	0.29064	1.162	0.391057	1.162	0.213638	1.162	0.212276	1.162	0.229295	1.162	0.345215	1.162	0.31795	1.162	0.315357	1.162	0.255109	1.162	0.736515	1.162	0.490378
1.163	0.491444	1.163	0.46178	1.163	0.334291	1.163	0.257716	1.163	0.263305	1.163	0.290785	1.163	0.391305	1.163	0.213824	1.163	0.212397	1.163	0.229364	1.163	0.345372	1.163	0.31805	1.163	0.315427	1.163	0.255187	1.163	0.73652	1.163	0.490761
1.164	0.491343	1.164	0.46172	1.164	0.334415	1.164	0.258267	1.164	0.263544	1.164	0.29093	1.164	0.391557	1.164	0.214008	1.164	0.212529	1.164	0.229445	1.164	0.345519	1.164	0.318147	1.164	0.315484	1.164	0.255245	1.164	0.736502	1.164	0.49113
1.165	0.491244	1.165	0.461663	1.165	0.334541	1.165	0.258825	1.165	0.263775	1.165	0.291087	1.165	0.391803	1.165	0.214192	1.165	0.212672	1.165	0.229528	1.165	0.345658	1.165	0.318229	1.165	0.315529	1.165	0.255294	1.165	0.736474	1.165	0.49147
1.166	0.491151	1.166	0.461602	1.166	0.334671	1.166	0.259379	1.166	0.264018	1.166	0.291243	1.166	0.392083	1.166	0.214392	1.166	0.212812	1.166	0.229616	1.166	0.345799	1.166	0.318336	1.166	0.31559	1.166	0.255351	1.166	0.73639	1.166	0.491775
1.167	0.491075	1.167	0.461533	1.167	0.334788	1.167	0.259925	1.167	0.264262	1.167	0.291397	1.167	0.392395	1.167	0.214603	1.167	0.212954	1.167	0.229716	1.167	0.345945	1.167	0.318465	1.167	0.315648	1.167	0.255399	1.167	0.736326	1.167	0.492079
1.168	0.490986	1.168	0.461468	1.168	0.334921	1.168	0.260475	1.168	0.264506	1.168	0.291555	1.168	0.392696	1.168	0.214803	1.168	0.213103	1.168	0.229808	1.168	0.346088	1.168	0.318578	1.168	0.315713	1.168	0.255458	1.168	0.736329	1.168	0.492398
1.169	0.490895	1.169	0.461406	1.169	0.335076	1.169	0.261033	1.169	0.264763	1.169	0.29172	1.169	0.393017	1.169	0.21501	1.169	0.213268	1.169	0.229899	1.169	0.346222	1.169	0.318684	1.169	0.315792	1.169	0.255529	1.169	0.736333	1.169	0.492722
1.17	0.490803	1.17	0.46134	1.17	0.335215	1.17	0.261579	1.17	0.265003	1.17	0.29188	1.17	0.393319	1.17	0.215216	1.17	0.213413	1.17	0.229992	1.17	0.346365	1.17	0.318804	1.17	0.315863	1.17	0.255599	1.17	0.736349	1.17	0.493065
1.171	0.490711	1.171	0.461275	1.171	0.335351	1.171	0.262124	1.171	0.265223	1.171	0.292038	1.171	0.393616	1.171	0.215404	1.171	0.213551	1.171	0.230076	1.171	0.346514	1.171	0.318933	1.171	0.315932	1.171	0.255672	1.171	0.736376	1.171	0.493404
1.172	0.490615	1.172	0.461205	1.172	0.335483	1.172	0.262663	1.172	0.26546	1.172	0.292194	1.172	0.393909	1.172	0.21561	1.172	0.2137	1.172	0.230175	1.172	0.346657	1.172	0.319054	1.172	0.316002	1.172	0.255747	1.172	0.736385	1.172	0.493783
1.173	0.490507	1.173	0.461124	1.173	0.335606	1.173	0.26319	1.173	0.265699	1.173	0.292347	1.173	0.394193	1.173	0.215841	1.173	0.213849	1.173	0.230291	1.173	0.346802	1.173	0.31918	1.173	0.31607	1.173	0.25583	1.173	0.736392	1.173	0.494171
1.174	0.490415	1.174	0.461057	1.174	0.335738	1.174	0.263727	1.174	0.265938	1.174	0.292503	1.174	0.394481	1.174	0.216054	1.174	0.213988	1.174	0.230394	1.174	0.346944	1.174	0.319301	1.174	0.316139	1.174	0.255905	1.174	0.73643	1.174	0.494548
1.175	0.490334	1.175	0.460999	1.175	0.335872	1.175	0.264264	1.175	0.266182	1.175	0.292658	1.175	0.394777	1.175	0.216265	1.175	0.21413	1.175	0.230496	1.175	0.34708	1.175	0.319408	1.175	0.316218	1.175	0.255965	1.175	0.736463	1.175	0.494915
1.176	0.490242	1.176	0.460939	1.176	0.33601	1.176	0.264802	1.176	0.266431	1.176	0.292816	1.176	0.395059	1.176	0.21647	1.176	0.214271	1.176	0.230602	1.176	0.347224	1.176	0.319525	1.176	0.316276	1.176	0.256051	1.176	0.736515	1.176	0.495289
1.177	0.490159	1.177	0.460864	1.177	0.336148	1.177	0.265345	1.177	0.266665	1.177	0.292973	1.177	0.395334	1.177	0.216686	1.177	0.214402	1.177	0.230692	1.177	0.347354	1.177	0.319645	1.177	0.316326	1.177	0.256126	1.177	0.736585	1.177	0.495675
1.178	0.490075	1.178	0.460787	1.178	0.336274	1.178	0.265881	1.178	0.266893	1.178	0.293142	1.178	0.39562	1.178	0.216898	1.178	0.214521	1.178	0.230792	1.178	0.347481	1.178	0.31977	1.178	0.316396	1.178	0.256203	1.178	0.736618	1.178	0.496056
1.179	0.489981	1.179	0.460726	1.179	0.33641	1.179	0.266409	1.179	0.267147	1.179	0.293317	1.179	0.395884	1.179	0.217103	1.179	0.214652	1.179	0.230922	1.179	0.34762	1.179	0.319893	1.179	0.316459	1.179	0.256309	1.179	0.736618	1.179	0.496444
1.18	0.489879	1.18	0.460651	1.18	0.336542	1.18	0.266931	1.18	0.26741	1.18	0.293481	1.18	0.396137	1.18	0.217315	1.18	0.214794	1.18	0.231043	1.18	0.347757	1.18	0.319997	1.18	0.316517	1.18	0.256389	1.18	0.736622	1.18	0.49684
1.181	0.489776	1.181	0.460574	1.181	0.336663	1.181	0.267451	1.181	0.267652	1.181	0.293642	1.181	0.396403	1.181	0.217528	1.181	0.214919	1.181	0.231148	1.181	0.347882	1.181	0.320104	1.181	0.316587	1.181	0.256468	1.181	0.736626	1.181	0.497254
1.182	0.489673	1.182	0.460512	1.182	0.336776	1.182	0.267969	1.182	0.267895	1.182	0.293796	1.182	0.396673	1.182	0.217733	1.182	0.215036	1.182	0.231249	1.182	0.348008	1.182	0.320203	1.182	0.316672	1.182	0.256545	1.182	0.736639	1.182	0.497687
1.183	0.489567	1.183	0.460438	1.183	0.336903	1.183	0.268484	1.183	0.268142	1.183	0.293966	1.183	0.396928	1.183	0.217936	1.183	0.21515	1.183	0.231356	1.183	0.348134	1.183	0.320313	1.183	0.316739	1.183	0.256627	1.183	0.73666	1.183	0.498153
1.184	0.489452	1.184	0.460337	1.184	0.337027	1.184	0.269001	1.184	0.268381	1.184	0.294138	1.184	0.397186	1.184	0.218146	1.184	0.215253	1.184	0.231445	1.184	0.34825	1.184	0.320425	1.184	0.316798	1.184	0.256696	1.184	0.736688	1.184	0.498609
1.185	0.489344	1.185	0.460259	1.185	0.337149	1.185	0.269506	1.185	0.268615	1.185	0.294308	1.185	0.397438	1.185	0.218355	1.185	0.215362	1.185	0.231555	1.185	0.348369	1.185	0.320538	1.185	0.316873	1.185	0.25678	1.185	0.736732	1.185	0.499051
1.186	0.489238	1.186	0.460203	1.186	0.337278	1.186	0.27	1.186	0.268857	1.186	0.294489	1.186	0.397676	1.186	0.218554	1.186	0.215472	1.186	0.231691	1.186	0.348494	1.186	0.320654	1.186	0.316951	1.186	0.256883	1.186	0.736766	1.186	0.499491
1.187	0.489131	1.187	0.460124	1.187	0.337412	1.187	0.270501	1.187	0.269096	1.187	0.294665	1.187	0.397917	1.187	0.218759	1.187	0.215579	1.187	0.231807	1.187	0.348619	1.187	0.320774	1.187	0.317026	1.187	0.256967	1.187	0.736771	1.187	0.499908
1.188	0.489027	1.188	0.460031	1.188	0.337543	1.188	0.271003	1.188	0.269316	1.188	0.294832	1.188	0.398156	1.188	0.218968	1.188	0.215692	1.188	0.231912	1.188	0.348733	1.188	0.3209	1.188	0.317111	1.188	0.25704	1.188	0.73678	1.188	0.500307
1.189	0.488917	1.189	0.45995	1.189	0.337668	1.189	0.271496	1.189	0.269547	1.189	0.295004	1.189	0.398403	1.189	0.21918	1.189	0.215791	1.189	0.232029	1.189	0.348851	1.189	0.321018	1.189	0.317191	1.189	0.257124	1.189	0.73677	1.189	0.500698
1.19	0.488798	1.19	0.459868	1.19	0.337798	1.19	0.27199	1.19	0.269794	1.19	0.295181	1.19	0.398651	1.19	0.21939	1.19	0.215872	1.19	0.232152	1.19	0.348977	1.19	0.321138	1.19	0.317261	1.19	0.257211	1.19	0.736743	1.19	0.501108
1.191	0.488694	1.191	0.459785	1.191	0.337934	1.191	0.27248	1.191	0.27003	1.191	0.295363	1.191	0.398897	1.191	0.219604	1.191	0.215965	1.191	0.23227	1.191	0.349102	1.191	0.321255	1.191	0.317338	1.191	0.257294	1.191	0.736708	1.191	0.501539
1.192	0.488596	1.192	0.45971	1.192	0.338065	1.192	0.272963	1.192	0.270251	1.192	0.295553	1.192	0.399149	1.192	0.219828	1.192	0.21606	1.192	0.232394	1.192	0.34923	1.192	0.321368	1.192	0.317428	1.192	0.257389	1.192	0.736682	1.192	0.501958
1.193	0.488495	1.193	0.459627	1.193	0.338195	1.193	0.273444	1.193	0.270486	1.193	0.295733	1.193	0.3994	1.193	0.220046	1.193	0.21615	1.193	0.232514	1.193	0.349347	1.193	0.32148	1.193	0.317511	1.193	0.25747	1.193	0.736646	1.193	0.502379
1.194	0.488407	1.194	0.459535	1.194	0.338337	1.194	0.273931	1.194	0.270722	1.194	0.295917	1.194	0.399634	1.194	0.220262	1.194	0.216238	1.194	0.232627	1.194	0.349461	1.194	0.321587	1.194	0.317583	1.194	0.257536	1.194	0.736589	1.194	0.502804
1.195	0.488305	1.195	0.45944	1.195	0.33847	1.195	0.274401	1.195	0.27097	1.195	0.296095	1.195	0.399889	1.195	0.220472	1.195	0.216335	1.195	0.232739	1.195	0.349573	1.195	0.321705	1.195	0.317672	1.195	0.257603	1.195	0.736548	1.195	0.503239
1.196	0.488184	1.196	0.459347	1.196	0.338588	1.196	0.274862	1.196	0.271216	1.196	0.296265	1.196	0.400171	1.196	0.220683	1.196	0.216444	1.196	0.232865	1.196	0.34969	1.196	0.321833	1.196	0.317763	1.196	0.25769	1.196	0.736534	1.196	0.503671
1.197	0.488084	1.197	0.459258	1.197	0.338712	1.197	0.275325	1.197	0.271449	1.197	0.296448	1.197	0.400427	1.197	0.220902	1.197	0.216532	1.197	0.232986	1.197	0.349809	1.197	0.321939	1.197	0.317842	1.197	0.257775	1.197	0.736511	1.197	0.504098
1.198	0.487987	1.198	0.459183	1.198	0.33885	1.198	0.275792	1.198	0.271689	1.198	0.296652	1.198	0.400683	1.198	0.221105	1.198	0.216614	1.198	0.2331	1.198	0.349932	1.198	0.32204	1.198	0.317924	1.198	0.257857	1.198	0.736466	1.198	0.504511
1.199	0.487878	1.199	0.459111	1.199	0.33899	1.199	0.276252	1.199	0.271928	1.199	0.296857	1.199	0.400948	1.199	0.221305	1.199	0.216719	1.199	0.23322	1.199	0.350062	1.199	0.322151	1.199	0.317997	1.199	0.257934	1.199	0.736407	1.199	0.504916
1.2	0.487781	1.2	0.459013	1.2	0.339128	1.2	0.27671	1.2	0.272159	1.2	0.297051	1.2	0.401197	1.2	0.221525	1.2	0.216825	1.2	0.233339	1.2	0.350181	1.2	0.322263	1.2	0.318064	1.2	0.25801	1.2	0.736328	1.2	0.505345
1.201	0.487685	1.201	0.458921	1.201	0.339275	1.201	0.277168	1.201	0.272406	1.201	0.297251	1.201	0.401466	1.201	0.221742	1.201	0.21693	1.201	0.233457	1.201	0.350296	1.201	0.32237	1.201	0.318144	1.201	0.258096	1.201	0.736242	1.201	0.505774
1.202	0.48757	1.202	0.458846	1.202	0.339416	1.202	0.27762	1.202	0.27265	1.202	0.297457	1.202	0.40174	1.202	0.221953	1.202	0.217037	1.202	0.233574	1.202	0.350418	1.202	0.322472	1.202	0.31823	1.202	0.258176	1.202	0.736181	1.202	0.50619
1.203	0.487435	1.203	0.458777	1.203	0.339555	1.203	0.278068	1.203	0.272891	1.203	0.297664	1.203	0.402034	1.203	0.222173	1.203	0.21716	1.203	0.233699	1.203	0.350551	1.203	0.322578	1.203	0.318337	1.203	0.258266	1.203	0.73612	1.203	0.506592
1.204	0.487326	1.204	0.458689	1.204	0.339687	1.204	0.278508	1.204	0.27313	1.204	0.29787	1.204	0.40231	1.204	0.222385	1.204	0.217275	1.204	0.233814	1.204	0.350667	1.204	0.322685	1.204	0.318417	1.204	0.258352	1.204	0.73604	1.204	0.507
1.205	0.487223	1.205	0.458618	1.205	0.339819	1.205	0.278944	1.205	0.273375	1.205	0.298087	1.205	0.402583	1.205	0.222576	1.205	0.217374	1.205	0.233916	1.205	0.350775	1.205	0.32278	1.205	0.318486	1.205	0.258432	1.205	0.735955	1.205	0.507417
1.206	0.487103	1.206	0.458527	1.206	0.339944	1.206	0.279375	1.206	0.273616	1.206	0.298298	1.206	0.402859	1.206	0.22279	1.206	0.217494	1.206	0.234032	1.206	0.350887	1.206	0.322884	1.206	0.318571	1.206	0.258511	1.206	0.735869	1.206	0.507859
1.207	0.486993	1.207	0.458395	1.207	0.34005	1.207	0.279794	1.207	0.273852	1.207	0.298498	1.207	0.403132	1.207	0.223023	1.207	0.217638	1.207	0.234153	1.207	0.350992	1.207	0.323005	1.207	0.318659	1.207	0.258592	1.207	0.735768	1.207	0.508299
1.208	0.486878	1.208	0.458292	1.208	0.34018	1.208	0.280219	1.208	0.274087	1.208	0.298707	1.208	0.403409	1.208	0.22324	1.208	0.217761	1.208	0.234273	1.208	0.351104	1.208	0.32311	1.208	0.318735	1.208	0.258673	1.208	0.735659	1.208	0.50873
1.209	0.486735	1.209	0.458219	1.209	0.340334	1.209	0.280652	1.209	0.274325	1.209	0.298923	1.209	0.403701	1.209	0.223459	1.209	0.217878	1.209	0.234394	1.209	0.351232	1.209	0.323202	1.209	0.318819	1.209	0.258746	1.209	0.735554	1.209	0.509159
1.21	0.486612	1.21	0.458111	1.21	0.340458	1.21	0.281068	1.21	0.274557	1.21	0.299135	1.21	0.403974	1.21	0.223675	1.21	0.218001	1.21	0.234519	1.21	0.351339	1.21	0.3233	1.21	0.318896	1.21	0.258825	1.21	0.735484	1.21	0.509596
1.211	0.486521	1.211	0.457983	1.211	0.340577	1.211	0.281475	1.211	0.27478	1.211	0.299341	1.211	0.404231	1.211	0.223876	1.211	0.218114	1.211	0.234645	1.211	0.351437	1.211	0.323393	1.211	0.318951	1.211	0.258914	1.211	0.735423	1.211	0.510029
1.212	0.486399	1.212	0.457865	1.212	0.340699	1.212	0.281879	1.212	0.275003	1.212	0.299556	1.212	0.4045	1.212	0.224091	1.212	0.218237	1.212	0.234772	1.212	0.351536	1.212	0.323495	1.212	0.319017	1.212	0.258996	1.212	0.735288	1.212	0.510421
1.213	0.486258	1.213	0.457749	1.213	0.340802	1.213	0.282278	1.213	0.275226	1.213	0.299787	1.213	0.404766	1.213	0.224317	1.213	0.218374	1.213	0.234911	1.213	0.351625	1.213	0.323607	1.213	0.319097	1.213	0.259075	1.213	0.73511	1.213	0.51079
1.214	0.486124	1.214	0.457611	1.214	0.340907	1.214	0.282666	1.214	0.275445	1.214	0.3	1.214	0.405031	1.214	0.224535	1.214	0.218502	1.214	0.235039	1.214	0.351711	1.214	0.323707	1.214	0.319171	1.214	0.259155	1.214	0.734943	1.214	0.511193
1.215	0.485986	1.215	0.457468	1.215	0.34101	1.215	0.283043	1.215	0.275652	1.215	0.300206	1.215	0.405301	1.215	0.224751	1.215	0.218626	1.215	0.235166	1.215	0.351795	1.215	0.323809	1.215	0.319242	1.215	0.259233	1.215	0.734772	1.215	0.511638
1.216	0.485832	1.216	0.457317	1.216	0.341131	1.216	0.283419	1.216	0.275874	1.216	0.300409	1.216	0.405569	1.216	0.224971	1.216	0.21875	1.216	0.235279	1.216	0.351876	1.216	0.323904	1.216	0.319305	1.216	0.259309	1.216	0.734587	1.216	0.512082
1.217	0.485685	1.217	0.457166	1.217	0.341252	1.217	0.283798	1.217	0.276096	1.217	0.300621	1.217	0.405834	1.217	0.225187	1.217	0.218886	1.217	0.235394	1.217	0.351959	1.217	0.32399	1.217	0.31938	1.217	0.259392	1.217	0.734389	1.217	0.512535
1.218	0.485532	1.218	0.457013	1.218	0.341366	1.218	0.28417	1.218	0.276317	1.218	0.300846	1.218	0.406104	1.218	0.225403	1.218	0.219023	1.218	0.235517	1.218	0.352047	1.218	0.324078	1.218	0.319463	1.218	0.259469	1.218	0.734221	1.218	0.513012
1.219	0.485353	1.219	0.45685	1.219	0.341472	1.219	0.284536	1.219	0.276541	1.219	0.301067	1.219	0.406375	1.219	0.225619	1.219	0.219154	1.219	0.235643	1.219	0.352137	1.219	0.324184	1.219	0.319544	1.219	0.25954	1.219	0.734076	1.219	0.51348
1.22	0.485165	1.22	0.456675	1.22	0.341578	1.22	0.284895	1.22	0.276751	1.22	0.301285	1.22	0.406653	1.22	0.225841	1.22	0.219286	1.22	0.235771	1.22	0.352215	1.22	0.324284	1.22	0.319625	1.22	0.259629	1.22	0.733919	1.22	0.513933
1.221	0.484974	1.221	0.456477	1.221	0.341681	1.221	0.28524	1.221	0.276961	1.221	0.301501	1.221	0.406922	1.221	0.226057	1.221	0.219415	1.221	0.235899	1.221	0.352294	1.221	0.32438	1.221	0.319705	1.221	0.259714	1.221	0.733718	1.221	0.514388
1.222	0.484773	1.222	0.456239	1.222	0.341758	1.222	0.28556	1.222	0.277165	1.222	0.301696	1.222	0.407184	1.222	0.226268	1.222	0.219532	1.222	0.236024	1.222	0.35236	1.222	0.324476	1.222	0.31978	1.222	0.259798	1.222	0.733474	1.222	0.514831
1.223	0.484568	1.223	0.456015	1.223	0.341864	1.223	0.28589	1.223	0.277374	1.223	0.30191	1.223	0.40745	1.223	0.226482	1.223	0.219656	1.223	0.236156	1.223	0.352442	1.223	0.324573	1.223	0.31986	1.223	0.259888	1.223	0.733164	1.223	0.515238
1.224	0.484361	1.224	0.455798	1.224	0.342	1.224	0.286226	1.224	0.277584	1.224	0.302145	1.224	0.407716	1.224	0.226703	1.224	0.219788	1.224	0.236295	1.224	0.352533	1.224	0.32467	1.224	0.319948	1.224	0.259991	1.224	0.732824	1.224	0.515635
1.225	0.484136	1.225	0.455553	1.225	0.342096	1.225	0.286539	1.225	0.277784	1.225	0.302357	1.225	0.407978	1.225	0.226913	1.225	0.219913	1.225	0.236425	1.225	0.352614	1.225	0.324761	1.225	0.320024	1.225	0.260076	1.225	0.732416	1.225	0.516051
1.226	0.483895	1.226	0.455295	1.226	0.342176	1.226	0.286839	1.226	0.277985	1.226	0.302557	1.226	0.408244	1.226	0.227114	1.226	0.22004	1.226	0.236555	1.226	0.352703	1.226	0.324849	1.226	0.320088	1.226	0.260153	1.226	0.731968	1.226	0.516464
1.227	0.483656	1.227	0.455027	1.227	0.342273	1.227	0.287137	1.227	0.278182	1.227	0.302767	1.227	0.408501	1.227	0.227326	1.227	0.220151	1.227	0.236685	1.227	0.352777	1.227	0.324942	1.227	0.320171	1.227	0.260237	1.227	0.731489	1.227	0.516898
1.228	0.483408	1.228	0.454728	1.228	0.34236	1.228	0.287418	1.228	0.278369	1.228	0.302972	1.228	0.408745	1.228	0.227536	1.228	0.220242	1.228	0.236806	1.228	0.352836	1.228	0.325031	1.228	0.320261	1.228	0.260313	1.228	0.730996	1.228	0.517345
1.229	0.483164	1.229	0.45445	1.229	0.342446	1.229	0.287699	1.229	0.278561	1.229	0.30318	1.229	0.409007	1.229	0.22775	1.229	0.22035	1.229	0.236931	1.229	0.352901	1.229	0.325123	1.229	0.320342	1.229	0.260396	1.229	0.730466	1.229	0.51779
1.23	0.482908	1.23	0.454169	1.23	0.342542	1.23	0.287976	1.23	0.278751	1.23	0.303397	1.23	0.409272	1.23	0.227977	1.23	0.220459	1.23	0.237058	1.23	0.352959	1.23	0.325221	1.23	0.32043	1.23	0.260498	1.23	0.729921	1.23	0.518238
1.231	0.482671	1.231	0.453895	1.231	0.342637	1.231	0.288255	1.231	0.278946	1.231	0.303611	1.231	0.409537	1.231	0.22819	1.231	0.220566	1.231	0.237185	1.231	0.35302	1.231	0.325319	1.231	0.320517	1.231	0.260581	1.231	0.729412	1.231	0.518671
1.232	0.482434	1.232	0.453613	1.232	0.342716	1.232	0.288525	1.232	0.279139	1.232	0.303821	1.232	0.409812	1.232	0.228386	1.232	0.220685	1.232	0.237308	1.232	0.353085	1.232	0.325414	1.232	0.32059	1.232	0.260641	1.232	0.728936	1.232	0.519108
1.233	0.482209	1.233	0.453363	1.233	0.342807	1.233	0.288805	1.233	0.279339	1.233	0.304033	1.233	0.410085	1.233	0.228601	1.233	0.220797	1.233	0.237438	1.233	0.353148	1.233	0.325513	1.233	0.320672	1.233	0.260721	1.233	0.728475	1.233	0.519571
1.234	0.481991	1.234	0.453119	1.234	0.342916	1.234	0.289099	1.234	0.279551	1.234	0.304246	1.234	0.410351	1.234	0.228812	1.234	0.220894	1.234	0.237572	1.234	0.353208	1.234	0.325613	1.234	0.320759	1.234	0.260803	1.234	0.728016	1.234	0.520023
1.235	0.481797	1.235	0.452904	1.235	0.343015	1.235	0.289376	1.235	0.279753	1.235	0.304464	1.235	0.410636	1.235	0.229038	1.235	0.221003	1.235	0.237705	1.235	0.353269	1.235	0.325732	1.235	0.320856	1.235	0.260893	1.235	0.727566	1.235	0.520488
1.236	0.481618	1.236	0.452714	1.236	0.343101	1.236	0.289651	1.236	0.279944	1.236	0.304682	1.236	0.410923	1.236	0.229276	1.236	0.221133	1.236	0.237841	1.236	0.353336	1.236	0.325829	1.236	0.320946	1.236	0.260997	1.236	0.727181	1.236	0.52094
1.237	0.481457	1.237	0.452546	1.237	0.343209	1.237	0.289944	1.237	0.280151	1.237	0.304896	1.237	0.411195	1.237	0.229504	1.237	0.221249	1.237	0.237975	1.237	0.353427	1.237	0.325919	1.237	0.321026	1.237	0.261091	1.237	0.72682	1.237	0.521361
1.238	0.481297	1.238	0.452402	1.238	0.343341	1.238	0.290245	1.238	0.280376	1.238	0.305127	1.238	0.411466	1.238	0.229731	1.238	0.221349	1.238	0.23811	1.238	0.353533	1.238	0.326022	1.238	0.321109	1.238	0.261166	1.238	0.726537	1.238	0.5218
1.239	0.481162	1.239	0.45228	1.239	0.343471	1.239	0.290555	1.239	0.2806	1.239	0.305371	1.239	0.411735	1.239	0.229954	1.239	0.221467	1.239	0.238252	1.239	0.353625	1.239	0.326112	1.239	0.321187	1.239	0.261248	1.239	0.726314	1.239	0.522249
1.24	0.48108	1.24	0.452197	1.24	0.343619	1.24	0.290878	1.24	0.280829	1.24	0.305603	1.24	0.412002	1.24	0.230173	1.24	0.221589	1.24	0.238389	1.24	0.353726	1.24	0.326206	1.24	0.32126	1.24	0.261337	1.24	0.726181	1.24	0.522687
1.241	0.481011	1.241	0.452146	1.241	0.343777	1.241	0.291208	1.241	0.281064	1.241	0.305845	1.241	0.412289	1.241	0.230393	1.241	0.221707	1.241	0.238509	1.241	0.353837	1.241	0.326318	1.241	0.321336	1.241	0.261414	1.241	0.726124	1.241	0.523129
1.242	0.48096	1.242	0.452122	1.242	0.343928	1.242	0.291529	1.242	0.281296	1.242	0.3061	1.242	0.412591	1.242	0.230619	1.242	0.221851	1.242	0.238639	1.242	0.353937	1.242	0.326421	1.242	0.321411	1.242	0.261497	1.242	0.726203	1.242	0.523555
1.243	0.480943	1.243	0.45211	1.243	0.344085	1.243	0.291859	1.243	0.28153	1.243	0.306338	1.243	0.412877	1.243	0.230849	1.243	0.221996	1.243	0.238778	1.243	0.354048	1.243	0.326516	1.243	0.321488	1.243	0.261582	1.243	0.726332	1.243	0.523958
1.244	0.480926	1.244	0.452114	1.244	0.34425	1.244	0.292197	1.244	0.281772	1.244	0.306581	1.244	0.413164	1.244	0.23108	1.244	0.222134	1.244	0.238919	1.244	0.354161	1.244	0.326618	1.244	0.321566	1.244	0.261662	1.244	0.726525	1.244	0.524373
1.245	0.480902	1.245	0.452142	1.245	0.344423	1.245	0.292541	1.245	0.282024	1.245	0.306828	1.245	0.413447	1.245	0.23132	1.245	0.222262	1.245	0.239073	1.245	0.354276	1.245	0.326727	1.245	0.321642	1.245	0.261737	1.245	0.726735	1.245	0.524815
1.246	0.4809	1.246	0.452174	1.246	0.344598	1.246	0.292877	1.246	0.282281	1.246	0.307076	1.246	0.413742	1.246	0.231556	1.246	0.222405	1.246	0.239222	1.246	0.354389	1.246	0.326825	1.246	0.321724	1.246	0.261814	1.246	0.726968	1.246	0.525265
1.247	0.480938	1.247	0.452227	1.247	0.344783	1.247	0.293221	1.247	0.282545	1.247	0.307321	1.247	0.414033	1.247	0.23179	1.247	0.222554	1.247	0.239369	1.247	0.354509	1.247	0.326915	1.247	0.321815	1.247	0.261893	1.247	0.727245	1.247	0.525708
1.248	0.480946	1.248	0.452267	1.248	0.344959	1.248	0.293559	1.248	0.282798	1.248	0.307568	1.248	0.414334	1.248	0.232024	1.248	0.222699	1.248	0.239519	1.248	0.354623	1.248	0.327014	1.248	0.321899	1.248	0.26197	1.248	0.727519	1.248	0.526128
1.249	0.480935	1.249	0.452307	1.249	0.345142	1.249	0.293892	1.249	0.28306	1.249	0.307825	1.249	0.414654	1.249	0.232254	1.249	0.222854	1.249	0.239669	1.249	0.35473	1.249	0.327109	1.249	0.321979	1.249	0.262045	1.249	0.72776	1.249	0.526562
1.25	0.480945	1.25	0.452345	1.25	0.345312	1.25	0.294219	1.25	0.283312	1.25	0.308068	1.25	0.414962	1.25	0.232495	1.25	0.223	1.25	0.239823	1.25	0.354837	1.25	0.327208	1.25	0.322066	1.25	0.262122	1.25	0.727967	1.25	0.527014
1.251	0.480969	1.251	0.452382	1.251	0.345464	1.251	0.294544	1.251	0.283544	1.251	0.308297	1.251	0.415266	1.251	0.23275	1.251	0.223142	1.251	0.239985	1.251	0.354945	1.251	0.327325	1.251	0.32216	1.251	0.262198	1.251	0.728105	1.251	0.527412
1.252	0.480974	1.252	0.452415	1.252	0.345635	1.252	0.294865	1.252	0.283794	1.252	0.308541	1.252	0.415572	1.252	0.232986	1.252	0.223281	1.252	0.240143	1.252	0.355052	1.252	0.327422	1.252	0.322238	1.252	0.262274	1.252	0.728211	1.252	0.527812
1.253	0.480987	1.253	0.452457	1.253	0.34582	1.253	0.295183	1.253	0.284062	1.253	0.308791	1.253	0.415871	1.253	0.233212	1.253	0.223411	1.253	0.240303	1.253	0.35516	1.253	0.32751	1.253	0.322317	1.253	0.262346	1.253	0.728234	1.253	0.528197
1.254	0.480989	1.254	0.452482	1.254	0.345988	1.254	0.295491	1.254	0.284311	1.254	0.309037	1.254	0.416182	1.254	0.23345	1.254	0.223546	1.254	0.240459	1.254	0.35526	1.254	0.327597	1.254	0.322389	1.254	0.262425	1.254	0.728254	1.254	0.528584
1.255	0.480964	1.255	0.452479	1.255	0.34615	1.255	0.295788	1.255	0.28455	1.255	0.309284	1.255	0.416503	1.255	0.233683	1.255	0.22368	1.255	0.240612	1.255	0.355348	1.255	0.327666	1.255	0.322437	1.255	0.262519	1.255	0.728328	1.255	0.528966
1.256	0.480949	1.256	0.452492	1.256	0.346324	1.256	0.296089	1.256	0.284799	1.256	0.309534	1.256	0.416821	1.256	0.233916	1.256	0.22382	1.256	0.240767	1.256	0.355449	1.256	0.327751	1.256	0.322504	1.256	0.262597	1.256	0.728464	1.256	0.529362
1.257	0.480941	1.257	0.452509	1.257	0.346498	1.257	0.296386	1.257	0.285044	1.257	0.309774	1.257	0.41714	1.257	0.234157	1.257	0.223968	1.257	0.240916	1.257	0.355553	1.257	0.327844	1.257	0.322586	1.257	0.262667	1.257	0.728645	1.257	0.529787
1.258	0.480926	1.258	0.452514	1.258	0.346664	1.258	0.296672	1.258	0.285293	1.258	0.310031	1.258	0.417464	1.258	0.2344	1.258	0.224114	1.258	0.241077	1.258	0.355654	1.258	0.32794	1.258	0.32266	1.258	0.262733	1.258	0.72884	1.258	0.530207
1.259	0.48092	1.259	0.452521	1.259	0.346839	1.259	0.296968	1.259	0.285551	1.259	0.310301	1.259	0.417798	1.259	0.234646	1.259	0.224255	1.259	0.241239	1.259	0.355756	1.259	0.328032	1.259	0.322735	1.259	0.262815	1.259	0.729045	1.259	0.530605
1.26	0.480906	1.26	0.452544	1.26	0.347024	1.26	0.297263	1.26	0.285813	1.26	0.310577	1.26	0.418123	1.26	0.234886	1.26	0.224398	1.26	0.241384	1.26	0.355862	1.26	0.328123	1.26	0.322814	1.26	0.262894	1.26	0.729222	1.26	0.530993
1.261	0.480872	1.261	0.452553	1.261	0.347192	1.261	0.297531	1.261	0.286068	1.261	0.310853	1.261	0.418443	1.261	0.23513	1.261	0.224538	1.261	0.241536	1.261	0.355965	1.261	0.328211	1.261	0.322875	1.261	0.26297	1.261	0.729352	1.261	0.531363
1.262	0.480841	1.262	0.452551	1.262	0.347352	1.262	0.297793	1.262	0.286316	1.262	0.311115	1.262	0.418782	1.262	0.235382	1.262	0.224675	1.262	0.241692	1.262	0.356063	1.262	0.328301	1.262	0.322941	1.262	0.263052	1.262	0.729438	1.262	0.531711
1.263	0.480791	1.263	0.452538	1.263	0.347519	1.263	0.298064	1.263	0.286561	1.263	0.311362	1.263	0.419111	1.263	0.235621	1.263	0.22481	1.263	0.241835	1.263	0.356165	1.263	0.328386	1.263	0.323019	1.263	0.263124	1.263	0.729449	1.263	0.532059
1.264	0.480726	1.264	0.452516	1.264	0.347683	1.264	0.298321	1.264	0.286811	1.264	0.31162	1.264	0.419423	1.264	0.235846	1.264	0.224936	1.264	0.241986	1.264	0.356263	1.264	0.328477	1.264	0.323089	1.264	0.263186	1.264	0.729405	1.264	0.532416
1.265	0.480668	1.265	0.452495	1.265	0.347845	1.265	0.29857	1.265	0.287059	1.265	0.311884	1.265	0.419744	1.265	0.23608	1.265	0.225064	1.265	0.242141	1.265	0.356355	1.265	0.328564	1.265	0.323161	1.265	0.263259	1.265	0.729309	1.265	0.532795
1.266	0.480597	1.266	0.452451	1.266	0.348008	1.266	0.298818	1.266	0.287299	1.266	0.312142	1.266	0.420068	1.266	0.236328	1.266	0.225194	1.266	0.242288	1.266	0.356452	1.266	0.328633	1.266	0.323242	1.266	0.263342	1.266	0.729168	1.266	0.533182
1.267	0.480518	1.267	0.452387	1.267	0.348166	1.267	0.299054	1.267	0.287535	1.267	0.312407	1.267	0.420381	1.267	0.236574	1.267	0.225315	1.267	0.242443	1.267	0.356554	1.267	0.328716	1.267	0.323316	1.267	0.263416	1.267	0.728975	1.267	0.533588
1.268	0.480434	1.268	0.452302	1.268	0.348328	1.268	0.299268	1.268	0.287768	1.268	0.312685	1.268	0.420682	1.268	0.236828	1.268	0.225433	1.268	0.242611	1.268	0.35667	1.268	0.328809	1.268	0.323382	1.268	0.263482	1.268	0.728755	1.268	0.534003
1.269	0.480336	1.269	0.452227	1.269	0.348476	1.269	0.299491	1.269	0.288002	1.269	0.312945	1.269	0.420989	1.269	0.237076	1.269	0.225552	1.269	0.24277	1.269	0.356769	1.269	0.328891	1.269	0.323459	1.269	0.263558	1.269	0.728537	1.269	0.534424
1.27	0.480226	1.27	0.452138	1.27	0.348613	1.27	0.299721	1.27	0.288234	1.27	0.313192	1.27	0.421302	1.27	0.237325	1.27	0.225662	1.27	0.242924	1.27	0.356862	1.27	0.328976	1.27	0.32355	1.27	0.263636	1.27	0.728338	1.27	0.53484
1.271	0.480113	1.271	0.452035	1.271	0.348755	1.271	0.29993	1.271	0.28846	1.271	0.313449	1.271	0.421592	1.271	0.237566	1.271	0.225772	1.271	0.243079	1.271	0.356958	1.271	0.329049	1.271	0.323623	1.271	0.263713	1.271	0.728122	1.271	0.535231
1.272	0.479991	1.272	0.451952	1.272	0.348896	1.272	0.300129	1.272	0.288689	1.272	0.313714	1.272	0.421869	1.272	0.2378	1.272	0.225891	1.272	0.243231	1.272	0.357053	1.272	0.329102	1.272	0.323685	1.272	0.263799	1.272	0.727888	1.272	0.535615
1.273	0.47986	1.273	0.451825	1.273	0.349031	1.273	0.300323	1.273	0.288912	1.273	0.313965	1.273	0.422152	1.273	0.238039	1.273	0.225993	1.273	0.243388	1.273	0.357137	1.273	0.329168	1.273	0.323764	1.273	0.263875	1.273	0.727636	1.273	0.536008
1.274	0.479727	1.274	0.451651	1.274	0.349166	1.274	0.300506	1.274	0.289123	1.274	0.314204	1.274	0.422429	1.274	0.238277	1.274	0.226081	1.274	0.24355	1.274	0.357222	1.274	0.329232	1.274	0.323847	1.274	0.263945	1.274	0.727348	1.274	0.536408
1.275	0.479575	1.275	0.451485	1.275	0.349295	1.275	0.300685	1.275	0.28934	1.275	0.314457	1.275	0.422691	1.275	0.238514	1.275	0.226173	1.275	0.243705	1.275	0.357303	1.275	0.329303	1.275	0.323921	1.275	0.26402	1.275	0.727047	1.275	0.53682
1.276	0.479416	1.276	0.451325	1.276	0.349422	1.276	0.300869	1.276	0.289569	1.276	0.314717	1.276	0.42295	1.276	0.238758	1.276	0.226265	1.276	0.243858	1.276	0.357373	1.276	0.329391	1.276	0.324002	1.276	0.264095	1.276	0.726724	1.276	0.537255
1.277	0.479228	1.277	0.451119	1.277	0.349537	1.277	0.301026	1.277	0.289775	1.277	0.314955	1.277	0.423204	1.277	0.238987	1.277	0.226344	1.277	0.244014	1.277	0.357442	1.277	0.32946	1.277	0.324083	1.277	0.264167	1.277	0.726346	1.277	0.53767
1.278	0.479021	1.278	0.450897	1.278	0.349654	1.278	0.30117	1.278	0.28997	1.278	0.315191	1.278	0.423441	1.278	0.2392	1.278	0.226424	1.278	0.244168	1.278	0.357518	1.278	0.329514	1.278	0.324151	1.278	0.264244	1.278	0.72593	1.278	0.538058
1.279	0.478792	1.279	0.450642	1.279	0.349755	1.279	0.3013	1.279	0.290162	1.279	0.315433	1.279	0.423677	1.279	0.239424	1.279	0.226491	1.279	0.244315	1.279	0.357577	1.279	0.329579	1.279	0.324222	1.279	0.264317	1.279	0.725482	1.279	0.538438
1.28	0.478542	1.28	0.450355	1.28	0.349841	1.28	0.301417	1.28	0.290347	1.28	0.315667	1.28	0.423922	1.28	0.239654	1.28	0.226546	1.28	0.244465	1.28	0.357622	1.28	0.329642	1.28	0.324303	1.28	0.264387	1.28	0.724964	1.28	0.538824
1.281	0.478268	1.281	0.450021	1.281	0.349915	1.281	0.301514	1.281	0.290517	1.281	0.31589	1.281	0.424151	1.281	0.239874	1.281	0.226585	1.281	0.24461	1.281	0.357667	1.281	0.329708	1.281	0.32438	1.281	0.264453	1.281	0.724405	1.281	0.53923
1.282	0.477954	1.282	0.449658	1.282	0.349985	1.282	0.30159	1.282	0.290682	1.282	0.316113	1.282	0.424344	1.282	0.240084	1.282	0.226619	1.282	0.244738	1.282	0.357695	1.282	0.329773	1.282	0.324441	1.282	0.264514	1.282	0.72378	1.282	0.539653
1.283	0.47762	1.283	0.449262	1.283	0.350045	1.283	0.301657	1.283	0.290831	1.283	0.316344	1.283	0.424544	1.283	0.240305	1.283	0.226647	1.283	0.244868	1.283	0.357713	1.283	0.329838	1.283	0.324503	1.283	0.26458	1.283	0.723111	1.283	0.540054
1.284	0.477263	1.284	0.448824	1.284	0.35009	1.284	0.301705	1.284	0.290964	1.284	0.316568	1.284	0.424747	1.284	0.240521	1.284	0.226663	1.284	0.244997	1.284	0.357723	1.284	0.329889	1.284	0.324566	1.284	0.26465	1.284	0.722399	1.284	0.540432
1.285	0.476874	1.285	0.448355	1.285	0.350126	1.285	0.30174	1.285	0.291099	1.285	0.316773	1.285	0.424937	1.285	0.240727	1.285	0.226677	1.285	0.245124	1.285	0.357728	1.285	0.329943	1.285	0.324641	1.285	0.264724	1.285	0.721639	1.285	0.540822
1.286	0.47647	1.286	0.447869	1.286	0.350165	1.286	0.301775	1.286	0.291239	1.286	0.316986	1.286	0.425133	1.286	0.240945	1.286	0.226685	1.286	0.245258	1.286	0.357751	1.286	0.330009	1.286	0.324726	1.286	0.264807	1.286	0.720795	1.286	0.541225
1.287	0.476063	1.287	0.44737	1.287	0.350195	1.287	0.301794	1.287	0.291372	1.287	0.317196	1.287	0.425314	1.287	0.241166	1.287	0.226692	1.287	0.245396	1.287	0.357767	1.287	0.330069	1.287	0.324792	1.287	0.264881	1.287	0.719937	1.287	0.541638
1.288	0.475644	1.288	0.446844	1.288	0.350215	1.288	0.301797	1.288	0.291486	1.288	0.317384	1.288	0.425478	1.288	0.241377	1.288	0.226708	1.288	0.245542	1.288	0.357764	1.288	0.330138	1.288	0.32486	1.288	0.264946	1.288	0.719085	1.288	0.542046
1.289	0.475208	1.289	0.446307	1.289	0.35024	1.289	0.301794	1.289	0.291594	1.289	0.317578	1.289	0.425655	1.289	0.241593	1.289	0.226712	1.289	0.245685	1.289	0.357765	1.289	0.330211	1.289	0.324947	1.289	0.26502	1.289	0.71825	1.289	0.542434
1.29	0.474792	1.29	0.445777	1.29	0.35026	1.29	0.301788	1.29	0.291705	1.29	0.317765	1.29	0.425833	1.29	0.241811	1.29	0.226714	1.29	0.245818	1.29	0.35776	1.29	0.330284	1.29	0.32501	1.29	0.265094	1.29	0.717425	1.29	0.542778
1.291	0.474386	1.291	0.445232	1.291	0.350263	1.291	0.301769	1.291	0.2918	1.291	0.317949	1.291	0.426015	1.291	0.242038	1.291	0.226716	1.291	0.245939	1.291	0.357728	1.291	0.33036	1.291	0.325056	1.291	0.265169	1.291	0.716581	1.291	0.543083
1.292	0.473974	1.292	0.444705	1.292	0.350278	1.292	0.301765	1.292	0.291918	1.292	0.318131	1.292	0.426199	1.292	0.242257	1.292	0.226725	1.292	0.24607	1.292	0.35772	1.292	0.33044	1.292	0.325122	1.292	0.265238	1.292	0.715805	1.292	0.543402
1.293	0.473562	1.293	0.444189	1.293	0.350295	1.293	0.301765	1.293	0.292051	1.293	0.318313	1.293	0.426377	1.293	0.242467	1.293	0.226728	1.293	0.246194	1.293	0.357729	1.293	0.330518	1.293	0.325187	1.293	0.265311	1.293	0.715101	1.293	0.543749
1.294	0.473161	1.294	0.443669	1.294	0.350316	1.294	0.301764	1.294	0.292176	1.294	0.31848	1.294	0.42657	1.294	0.24269	1.294	0.226739	1.294	0.246332	1.294	0.357726	1.294	0.330606	1.294	0.325251	1.294	0.265381	1.294	0.714403	1.294	0.544094
1.295	0.472764	1.295	0.443152	1.295	0.350341	1.295	0.301773	1.295	0.292307	1.295	0.318642	1.295	0.426783	1.295	0.242922	1.295	0.226762	1.295	0.246483	1.295	0.35772	1.295	0.330704	1.295	0.325334	1.295	0.265439	1.295	0.713723	1.295	0.544425
1.296	0.472358	1.296	0.442639	1.296	0.350373	1.296	0.301775	1.296	0.292434	1.296	0.318808	1.296	0.426984	1.296	0.243152	1.296	0.22678	1.296	0.246626	1.296	0.357717	1.296	0.330796	1.296	0.325402	1.296	0.265516	1.296	0.713032	1.296	0.544779
1.297	0.471964	1.297	0.44213	1.297	0.350414	1.297	0.301777	1.297	0.292555	1.297	0.318964	1.297	0.427189	1.297	0.243387	1.297	0.226801	1.297	0.246772	1.297	0.357704	1.297	0.330889	1.297	0.325456	1.297	0.265612	1.297	0.712315	1.297	0.545155
1.298	0.471561	1.298	0.441614	1.298	0.350444	1.298	0.301768	1.298	0.292679	1.298	0.319113	1.298	0.427394	1.298	0.243621	1.298	0.226814	1.298	0.246913	1.298	0.3577	1.298	0.33099	1.298	0.325513	1.298	0.265686	1.298	0.711577	1.298	0.545495
1.299	0.471147	1.299	0.441107	1.299	0.350473	1.299	0.301752	1.299	0.292809	1.299	0.319272	1.299	0.427589	1.299	0.243853	1.299	0.22683	1.299	0.24705	1.299	0.35771	1.299	0.331085	1.299	0.325572	1.299	0.265761	1.299	0.71084	1.299	0.545852
1.3	0.47073	1.3	0.440585	1.3	0.350508	1.3	0.301737	1.3	0.292931	1.3	0.319418	1.3	0.427784	1.3	0.24408	1.3	0.226844	1.3	0.247187	1.3	0.357712	1.3	0.331192	1.3	0.325626	1.3	0.26583	1.3	0.710085	1.3	0.54623
1.301	0.470308	1.301	0.440041	1.301	0.350531	1.301	0.301718	1.301	0.293041	1.301	0.319542	1.301	0.427989	1.301	0.244304	1.301	0.226844	1.301	0.247319	1.301	0.357708	1.301	0.331322	1.301	0.325681	1.301	0.265874	1.301	0.709371	1.301	0.546651
1.302	0.469889	1.302	0.439511	1.302	0.350575	1.302	0.30169	1.302	0.293165	1.302	0.319675	1.302	0.428182	1.302	0.244532	1.302	0.226851	1.302	0.247452	1.302	0.357716	1.302	0.331431	1.302	0.325726	1.302	0.265935	1.302	0.708621	1.302	0.547062
1.303	0.469461	1.303	0.438976	1.303	0.350643	1.303	0.301656	1.303	0.293293	1.303	0.319812	1.303	0.428363	1.303	0.244759	1.303	0.226865	1.303	0.24758	1.303	0.357729	1.303	0.331523	1.303	0.325763	1.303	0.26601	1.303	0.707846	1.303	0.547481
1.304	0.46904	1.304	0.43845	1.304	0.350692	1.304	0.301628	1.304	0.293421	1.304	0.319936	1.304	0.428556	1.304	0.244979	1.304	0.226877	1.304	0.247717	1.304	0.357733	1.304	0.33164	1.304	0.3258	1.304	0.266073	1.304	0.707062	1.304	0.547913
1.305	0.468638	1.305	0.437943	1.305	0.350736	1.305	0.301585	1.305	0.293551	1.305	0.320058	1.305	0.428733	1.305	0.245206	1.305	0.226878	1.305	0.247853	1.305	0.357757	1.305	0.331743	1.305	0.325817	1.305	0.266123	1.305	0.706281	1.305	0.548354
1.306	0.468261	1.306	0.437472	1.306	0.350813	1.306	0.301552	1.306	0.293689	1.306	0.320187	1.306	0.428907	1.306	0.245439	1.306	0.226895	1.306	0.247992	1.306	0.357808	1.306	0.331838	1.306	0.325833	1.306	0.266177	1.306	0.705539	1.306	0.548774
1.307	0.467888	1.307	0.437029	1.307	0.350895	1.307	0.301539	1.307	0.293828	1.307	0.320326	1.307	0.429081	1.307	0.245657	1.307	0.226915	1.307	0.248135	1.307	0.357843	1.307	0.331949	1.307	0.325852	1.307	0.266217	1.307	0.704888	1.307	0.549163
1.308	0.467537	1.308	0.436592	1.308	0.350966	1.308	0.301521	1.308	0.293962	1.308	0.320455	1.308	0.429248	1.308	0.245874	1.308	0.226926	1.308	0.248263	1.308	0.357871	1.308	0.332054	1.308	0.325863	1.308	0.266258	1.308	0.704304	1.308	0.54955
1.309	0.467245	1.309	0.436191	1.309	0.351067	1.309	0.301525	1.309	0.294109	1.309	0.320574	1.309	0.42942	1.309	0.246098	1.309	0.226955	1.309	0.248386	1.309	0.357939	1.309	0.33217	1.309	0.325873	1.309	0.266306	1.309	0.703869	1.309	0.549956
1.31	0.466971	1.31	0.435839	1.31	0.351187	1.31	0.301543	1.31	0.294274	1.31	0.320706	1.31	0.42958	1.31	0.246309	1.31	0.226994	1.31	0.248514	1.31	0.358	1.31	0.332289	1.31	0.325889	1.31	0.266353	1.31	0.703558	1.31	0.550365
1.311	0.466709	1.311	0.435522	1.311	0.351308	1.311	0.301553	1.311	0.294427	1.311	0.320854	1.311	0.429739	1.311	0.246515	1.311	0.227033	1.311	0.248652	1.311	0.358041	1.311	0.332401	1.311	0.325895	1.311	0.266393	1.311	0.703347	1.311	0.550799
1.312	0.466465	1.312	0.435218	1.312	0.351437	1.312	0.301566	1.312	0.294574	1.312	0.321	1.312	0.429897	1.312	0.246734	1.312	0.227056	1.312	0.248788	1.312	0.358118	1.312	0.332518	1.312	0.325889	1.312	0.266432	1.312	0.703182	1.312	0.551216
1.313	0.466219	1.313	0.434957	1.313	0.351584	1.313	0.301591	1.313	0.294747	1.313	0.321144	1.313	0.430038	1.313	0.246951	1.313	0.227071	1.313	0.248924	1.313	0.358206	1.313	0.332625	1.313	0.325894	1.313	0.266472	1.313	0.703024	1.313	0.551609
1.314	0.46597	1.314	0.434699	1.314	0.351729	1.314	0.301608	1.314	0.294922	1.314	0.321292	1.314	0.430172	1.314	0.247163	1.314	0.227094	1.314	0.249067	1.314	0.358268	1.314	0.332731	1.314	0.3259	1.314	0.266495	1.314	0.702885	1.314	0.552047
1.315	0.465715	1.315	0.434396	1.315	0.351854	1.315	0.301609	1.315	0.295094	1.315	0.32143	1.315	0.430288	1.315	0.247372	1.315	0.227099	1.315	0.249198	1.315	0.358356	1.315	0.33284	1.315	0.325904	1.315	0.266517	1.315	0.702703	1.315	0.55245
1.316	0.465467	1.316	0.434105	1.316	0.351987	1.316	0.301616	1.316	0.295278	1.316	0.32156	1.316	0.430391	1.316	0.247577	1.316	0.227093	1.316	0.249312	1.316	0.358457	1.316	0.332936	1.316	0.325913	1.316	0.26655	1.316	0.702477	1.316	0.552822
1.317	0.465204	1.317	0.433797	1.317	0.35212	1.317	0.301619	1.317	0.295449	1.317	0.321696	1.317	0.430496	1.317	0.247779	1.317	0.227087	1.317	0.249437	1.317	0.358535	1.317	0.33304	1.317	0.32592	1.317	0.266579	1.317	0.702171	1.317	0.553208
1.318	0.46493	1.318	0.433457	1.318	0.352243	1.318	0.301611	1.318	0.295603	1.318	0.321841	1.318	0.430604	1.318	0.247975	1.318	0.227075	1.318	0.249567	1.318	0.358584	1.318	0.333151	1.318	0.325934	1.318	0.266612	1.318	0.701779	1.318	0.553593
1.319	0.464635	1.319	0.433122	1.319	0.352365	1.319	0.301588	1.319	0.295763	1.319	0.321985	1.319	0.430678	1.319	0.24816	1.319	0.227053	1.319	0.249684	1.319	0.358655	1.319	0.333248	1.319	0.32593	1.319	0.266637	1.319	0.701368	1.319	0.553964
1.32	0.464333	1.32	0.432805	1.32	0.352502	1.32	0.301565	1.32	0.295919	1.32	0.322119	1.32	0.430741	1.32	0.248346	1.32	0.227024	1.32	0.249798	1.32	0.358739	1.32	0.333335	1.32	0.32591	1.32	0.266657	1.32	0.700943	1.32	0.554352
1.321	0.464024	1.321	0.432454	1.321	0.352616	1.321	0.301536	1.321	0.296079	1.321	0.322266	1.321	0.430795	1.321	0.248525	1.321	0.226996	1.321	0.249915	1.321	0.358804	1.321	0.333441	1.321	0.325913	1.321	0.266679	1.321	0.700531	1.321	0.554769
1.322	0.46368	1.322	0.432066	1.322	0.352706	1.322	0.301481	1.322	0.296241	1.322	0.322416	1.322	0.43081	1.322	0.248687	1.322	0.226967	1.322	0.250022	1.322	0.358854	1.322	0.333553	1.322	0.325913	1.322	0.266694	1.322	0.700128	1.322	0.55517
1.323	0.463359	1.323	0.431704	1.323	0.352806	1.323	0.301432	1.323	0.296396	1.323	0.322579	1.323	0.430844	1.323	0.248852	1.323	0.226926	1.323	0.25013	1.323	0.358918	1.323	0.333642	1.323	0.325921	1.323	0.266717	1.323	0.699751	1.323	0.555576
1.324	0.463055	1.324	0.431331	1.324	0.352901	1.324	0.301391	1.324	0.296546	1.324	0.322746	1.324	0.430898	1.324	0.249014	1.324	0.226882	1.324	0.250242	1.324	0.358983	1.324	0.333728	1.324	0.325946	1.324	0.266742	1.324	0.699374	1.324	0.556016
1.325	0.462742	1.325	0.430983	1.325	0.353002	1.325	0.301348	1.325	0.296706	1.325	0.322927	1.325	0.430919	1.325	0.249179	1.325	0.226828	1.325	0.250348	1.325	0.35905	1.325	0.333821	1.325	0.325967	1.325	0.266772	1.325	0.699003	1.325	0.556448
1.326	0.462411	1.326	0.430652	1.326	0.353106	1.326	0.301292	1.326	0.296863	1.326	0.323128	1.326	0.430931	1.326	0.249349	1.326	0.22676	1.326	0.250445	1.326	0.359127	1.326	0.333914	1.326	0.325986	1.326	0.26681	1.326	0.698666	1.326	0.556842
1.327	0.462116	1.327	0.430326	1.327	0.353206	1.327	0.301247	1.327	0.29702	1.327	0.323316	1.327	0.430929	1.327	0.249503	1.327	0.226694	1.327	0.250545	1.327	0.359199	1.327	0.333985	1.327	0.326008	1.327	0.266839	1.327	0.698356	1.327	0.557253
1.328	0.461843	1.328	0.430006	1.328	0.353304	1.328	0.301212	1.328	0.297181	1.328	0.323493	1.328	0.430897	1.328	0.249647	1.328	0.226627	1.328	0.25065	1.328	0.359259	1.328	0.334052	1.328	0.326029	1.328	0.266867	1.328	0.698044	1.328	0.557689
1.329	0.461564	1.329	0.429706	1.329	0.353406	1.329	0.301177	1.329	0.297348	1.329	0.323698	1.329	0.430872	1.329	0.249798	1.329	0.226554	1.329	0.250746	1.329	0.359327	1.329	0.334122	1.329	0.326059	1.329	0.2669	1.329	0.697723	1.329	0.558132
1.33	0.461291	1.33	0.429412	1.33	0.353508	1.33	0.30114	1.33	0.297515	1.33	0.323914	1.33	0.430846	1.33	0.249948	1.33	0.22648	1.33	0.250842	1.33	0.3594	1.33	0.334182	1.33	0.326095	1.33	0.266931	1.33	0.697391	1.33	0.558576
1.331	0.461048	1.331	0.429147	1.331	0.353609	1.331	0.301117	1.331	0.297693	1.331	0.324139	1.331	0.430806	1.331	0.250077	1.331	0.226392	1.331	0.250925	1.331	0.359484	1.331	0.33421	1.331	0.326123	1.331	0.266961	1.331	0.697054	1.331	0.559004
1.332	0.46081	1.332	0.428909	1.332	0.35371	1.332	0.301092	1.332	0.29786	1.332	0.324357	1.332	0.430758	1.332	0.250207	1.332	0.226304	1.332	0.251009	1.332	0.359543	1.332	0.334254	1.332	0.326148	1.332	0.266991	1.332	0.696707	1.332	0.559401
1.333	0.460569	1.333	0.428672	1.333	0.353807	1.333	0.301069	1.333	0.298029	1.333	0.324573	1.333	0.430735	1.333	0.250345	1.333	0.226229	1.333	0.251117	1.333	0.359605	1.333	0.334322	1.333	0.326194	1.333	0.267032	1.333	0.696359	1.333	0.559797
1.334	0.460356	1.334	0.428453	1.334	0.353891	1.334	0.301058	1.334	0.298207	1.334	0.3248	1.334	0.430702	1.334	0.250466	1.334	0.226139	1.334	0.251225	1.334	0.359671	1.334	0.334356	1.334	0.326239	1.334	0.267077	1.334	0.696048	1.334	0.5602
1.335	0.460168	1.335	0.428248	1.335	0.353983	1.335	0.301044	1.335	0.298374	1.335	0.325023	1.335	0.430654	1.335	0.250585	1.335	0.226031	1.335	0.251328	1.335	0.359736	1.335	0.334388	1.335	0.326277	1.335	0.267122	1.335	0.695764	1.335	0.560609
1.336	0.459986	1.336	0.428032	1.336	0.354075	1.336	0.301025	1.336	0.298547	1.336	0.325255	1.336	0.430614	1.336	0.250716	1.336	0.225919	1.336	0.251432	1.336	0.359811	1.336	0.334448	1.336	0.326331	1.336	0.267181	1.336	0.695443	1.336	0.561016
1.337	0.459785	1.337	0.42782	1.337	0.354157	1.337	0.30101	1.337	0.298737	1.337	0.325501	1.337	0.430548	1.337	0.250831	1.337	0.225793	1.337	0.251518	1.337	0.359887	1.337	0.334493	1.337	0.326396	1.337	0.267245	1.337	0.695099	1.337	0.561441
1.338	0.459576	1.338	0.427606	1.338	0.35424	1.338	0.300987	1.338	0.298914	1.338	0.325729	1.338	0.430453	1.338	0.250927	1.338	0.225656	1.338	0.251595	1.338	0.359958	1.338	0.334524	1.338	0.326453	1.338	0.2673	1.338	0.694787	1.338	0.561886
1.339	0.459351	1.339	0.427347	1.339	0.354313	1.339	0.300937	1.339	0.299072	1.339	0.325937	1.339	0.430349	1.339	0.251014	1.339	0.22551	1.339	0.251674	1.339	0.360004	1.339	0.334545	1.339	0.326509	1.339	0.26735	1.339	0.69448	1.339	0.562301
1.34	0.459104	1.34	0.427083	1.34	0.354377	1.34	0.300879	1.34	0.299242	1.34	0.326159	1.34	0.430245	1.34	0.251101	1.34	0.225357	1.34	0.251763	1.34	0.360043	1.34	0.334569	1.34	0.326579	1.34	0.267418	1.34	0.694144	1.34	0.562713
1.341	0.458787	1.341	0.426754	1.341	0.354411	1.341	0.30078	1.341	0.299385	1.341	0.326389	1.341	0.430127	1.341	0.251175	1.341	0.225175	1.341	0.25185	1.341	0.360083	1.341	0.334598	1.341	0.326645	1.341	0.267473	1.341	0.693755	1.341	0.563143
1.342	0.458416	1.342	0.426317	1.342	0.354415	1.342	0.300629	1.342	0.299489	1.342	0.326613	1.342	0.429989	1.342	0.251239	1.342	0.224972	1.342	0.251927	1.342	0.360096	1.342	0.334616	1.342	0.326713	1.342	0.267516	1.342	0.693337	1.342	0.563558
1.343	0.457966	1.343	0.425777	1.343	0.354377	1.343	0.300423	1.343	0.299566	1.343	0.32683	1.343	0.429837	1.343	0.251306	1.343	0.224756	1.343	0.251999	1.343	0.360075	1.343	0.334628	1.343	0.326787	1.343	0.267576	1.343	0.692897	1.343	0.56397
1.344	0.45737	1.344	0.425096	1.344	0.354275	1.344	0.30014	1.344	0.2996	1.344	0.327029	1.344	0.429664	1.344	0.251362	1.344	0.224508	1.344	0.252053	1.344	0.360039	1.344	0.334647	1.344	0.326853	1.344	0.267627	1.344	0.692328	1.344	0.564387
1.345	0.456671	1.345	0.424285	1.345	0.354143	1.345	0.299787	1.345	0.299597	1.345	0.327215	1.345	0.429473	1.345	0.251409	1.345	0.224235	1.345	0.2521	1.345	0.359986	1.345	0.334664	1.345	0.326929	1.345	0.267674	1.345	0.691594	1.345	0.5648
1.346	0.455859	1.346	0.423329	1.346	0.353967	1.346	0.299359	1.346	0.299546	1.346	0.327392	1.346	0.42925	1.346	0.251438	1.346	0.223928	1.346	0.252139	1.346	0.359897	1.346	0.334666	1.346	0.326993	1.346	0.267727	1.346	0.690762	1.346	0.565195
1.347	0.454932	1.347	0.42224	1.347	0.353753	1.347	0.298857	1.347	0.29945	1.347	0.327556	1.347	0.428997	1.347	0.251451	1.347	0.223597	1.347	0.252169	1.347	0.359779	1.347	0.334661	1.347	0.327043	1.347	0.267789	1.347	0.689768	1.347	0.565579
1.348	0.453902	1.348	0.42102	1.348	0.353473	1.348	0.298283	1.348	0.299321	1.348	0.327699	1.348	0.428736	1.348	0.251464	1.348	0.223233	1.348	0.252193	1.348	0.359638	1.348	0.334663	1.348	0.327108	1.348	0.267837	1.348	0.688595	1.348	0.565969
1.349	0.452745	1.349	0.419637	1.349	0.35314	1.349	0.297624	1.349	0.299146	1.349	0.327833	1.349	0.428452	1.349	0.251466	1.349	0.222831	1.349	0.252212	1.349	0.359469	1.349	0.334654	1.349	0.32718	1.349	0.267878	1.349	0.68716	1.349	0.566361
1.35	0.451556	1.35	0.418205	1.35	0.352785	1.35	0.296944	1.35	0.298949	1.35	0.327961	1.35	0.428152	1.35	0.251461	1.35	0.222417	1.35	0.252218	1.35	0.359277	1.35	0.334648	1.35	0.32724	1.35	0.26792	1.35	0.685444	1.35	0.566775
1.351	0.450223	1.351	0.416585	1.351	0.352344	1.351	0.296165	1.351	0.2987	1.351	0.328068	1.351	0.427832	1.351	0.251456	1.351	0.221966	1.351	0.25221	1.351	0.359045	1.351	0.334655	1.351	0.327302	1.351	0.267957	1.351	0.68342	1.351	0.567203
1.352	0.448972	1.352	0.415084	1.352	0.351954	1.352	0.295439	1.352	0.298478	1.352	0.328174	1.352	0.427523	1.352	0.251447	1.352	0.221528	1.352	0.252209	1.352	0.358841	1.352	0.334653	1.352	0.327365	1.352	0.267998	1.352	0.68115	1.352	0.567624
1.353	0.447649	1.353	0.413487	1.353	0.351545	1.353	0.294659	1.353	0.29821	1.353	0.32827	1.353	0.427201	1.353	0.251421	1.353	0.221068	1.353	0.252198	1.353	0.358609	1.353	0.334635	1.353	0.327413	1.353	0.26804	1.353	0.678679	1.353	0.568037
1.354	0.446458	1.354	0.412064	1.354	0.351182	1.354	0.293985	1.354	0.298004	1.354	0.328379	1.354	0.426873	1.354	0.251407	1.354	0.220628	1.354	0.252195	1.354	0.358415	1.354	0.334632	1.354	0.327471	1.354	0.268081	1.354	0.676227	1.354	0.56842
1.355	0.445272	1.355	0.410664	1.355	0.350809	1.355	0.293319	1.355	0.297802	1.355	0.328479	1.355	0.426545	1.355	0.251395	1.355	0.220185	1.355	0.252194	1.355	0.35823	1.355	0.334639	1.355	0.327541	1.355	0.268116	1.355	0.673967	1.355	0.568785
1.356	0.444251	1.356	0.409466	1.356	0.350521	1.356	0.292763	1.356	0.297672	1.356	0.328594	1.356	0.426224	1.356	0.251389	1.356	0.219767	1.356	0.252202	1.356	0.358086	1.356	0.334644	1.356	0.327606	1.356	0.268159	1.356	0.671968	1.356	0.569172
1.357	0.443322	1.357	0.408389	1.357	0.350279	1.357	0.292284	1.357	0.297594	1.357	0.328731	1.357	0.425908	1.357	0.251389	1.357	0.21937	1.357	0.252221	1.357	0.357972	1.357	0.334656	1.357	0.327672	1.357	0.268211	1.357	0.670324	1.357	0.569561
1.358	0.442519	1.358	0.407458	1.358	0.350089	1.358	0.291884	1.358	0.297548	1.358	0.328862	1.358	0.425571	1.358	0.251394	1.358	0.218973	1.358	0.25223	1.358	0.357872	1.358	0.334664	1.358	0.327729	1.358	0.268252	1.358	0.668945	1.358	0.569941
1.359	0.441844	1.359	0.406682	1.359	0.349963	1.359	0.291561	1.359	0.297546	1.359	0.328992	1.359	0.425234	1.359	0.251412	1.359	0.218581	1.359	0.252238	1.359	0.357792	1.359	0.334664	1.359	0.327779	1.359	0.268293	1.359	0.667825	1.359	0.570329
1.36	0.441273	1.36	0.406045	1.36	0.349878	1.36	0.291312	1.36	0.297584	1.36	0.329126	1.36	0.424892	1.36	0.251423	1.36	0.218218	1.36	0.252254	1.36	0.357753	1.36	0.334677	1.36	0.327835	1.36	0.268334	1.36	0.666966	1.36	0.570721
1.361	0.440796	1.361	0.40551	1.361	0.349832	1.361	0.291139	1.361	0.297663	1.361	0.32927	1.361	0.424534	1.361	0.251426	1.361	0.217854	1.361	0.252268	1.361	0.357729	1.361	0.334689	1.361	0.327888	1.361	0.268373	1.361	0.666353	1.361	0.571144
1.362	0.440381	1.362	0.405031	1.362	0.349817	1.362	0.29101	1.362	0.297765	1.362	0.32941	1.362	0.424136	1.362	0.251425	1.362	0.217466	1.362	0.252272	1.362	0.357715	1.362	0.334678	1.362	0.327942	1.362	0.268405	1.362	0.665961	1.362	0.571573
1.363	0.440007	1.363	0.404626	1.363	0.349815	1.363	0.290908	1.363	0.297885	1.363	0.329536	1.363	0.423733	1.363	0.251429	1.363	0.217078	1.363	0.252279	1.363	0.357723	1.363	0.334671	1.363	0.327999	1.363	0.26844	1.363	0.665819	1.363	0.57198
1.364	0.439613	1.364	0.404208	1.364	0.34981	1.364	0.290791	1.364	0.297993	1.364	0.329642	1.364	0.423307	1.364	0.251422	1.364	0.216666	1.364	0.252276	1.364	0.357723	1.364	0.334673	1.364	0.328049	1.364	0.268479	1.364	0.66582	1.364	0.572372
1.365	0.439167	1.365	0.403724	1.365	0.349776	1.365	0.290644	1.365	0.298065	1.365	0.329729	1.365	0.422814	1.365	0.251391	1.365	0.216215	1.365	0.252262	1.365	0.357701	1.365	0.334667	1.365	0.328091	1.365	0.268515	1.365	0.665734	1.365	0.572712
1.366	0.438659	1.366	0.403154	1.366	0.349699	1.366	0.290446	1.366	0.2981	1.366	0.329789	1.366	0.422261	1.366	0.251346	1.366	0.215717	1.366	0.25223	1.366	0.357645	1.366	0.334654	1.366	0.328123	1.366	0.26854	1.366	0.665551	1.366	0.573037
1.367	0.438038	1.367	0.402431	1.367	0.349569	1.367	0.290152	1.367	0.298079	1.367	0.329819	1.367	0.421649	1.367	0.251268	1.367	0.215162	1.367	0.252171	1.367	0.357557	1.367	0.334637	1.367	0.328166	1.367	0.268567	1.367	0.665261	1.367	0.57335
1.368	0.437278	1.368	0.401539	1.368	0.34937	1.368	0.289771	1.368	0.297998	1.368	0.329807	1.368	0.420954	1.368	0.251163	1.368	0.214533	1.368	0.252091	1.368	0.357427	1.368	0.334613	1.368	0.328215	1.368	0.268602	1.368	0.664808	1.368	0.573654
1.369	0.436366	1.369	0.400446	1.369	0.349081	1.369	0.289287	1.369	0.297849	1.369	0.329744	1.369	0.420175	1.369	0.251041	1.369	0.21382	1.369	0.251977	1.369	0.357234	1.369	0.334573	1.369	0.328251	1.369	0.268626	1.369	0.664274	1.369	0.573958
1.37	0.435261	1.37	0.399115	1.37	0.34869	1.37	0.28866	1.37	0.297604	1.37	0.329624	1.37	0.419295	1.37	0.250865	1.37	0.213023	1.37	0.251823	1.37	0.356982	1.37	0.334532	1.37	0.328291	1.37	0.268647	1.37	0.663622	1.37	0.574289
1.371	0.433934	1.371	0.397528	1.371	0.348188	1.371	0.287877	1.371	0.297255	1.371	0.329441	1.371	0.418293	1.371	0.250634	1.371	0.21212	1.371	0.251638	1.371	0.356664	1.371	0.334497	1.371	0.328329	1.371	0.26867	1.371	0.662796	1.371	0.574618
1.372	0.432407	1.372	0.395682	1.372	0.347573	1.372	0.286958	1.372	0.296816	1.372	0.329194	1.372	0.417149	1.372	0.250354	1.372	0.211103	1.372	0.251404	1.372	0.356271	1.372	0.334444	1.372	0.328337	1.372	0.268682	1.372	0.661775	1.372	0.574942
1.373	0.430626	1.373	0.393531	1.373	0.346817	1.373	0.285863	1.373	0.29626	1.373	0.32887	1.373	0.415844	1.373	0.250007	1.373	0.209969	1.373	0.251108	1.373	0.355797	1.373	0.334374	1.373	0.328329	1.373	0.268685	1.373	0.660525	1.373	0.575284
1.374	0.42861	1.374	0.391109	1.374	0.345935	1.374	0.28459	1.374	0.29559	1.374	0.328465	1.374	0.414392	1.374	0.249595	1.374	0.208713	1.374	0.250768	1.374	0.355243	1.374	0.334314	1.374	0.32833	1.374	0.268687	1.374	0.658942	1.374	0.575657
1.375	0.426371	1.375	0.388403	1.375	0.344922	1.375	0.283153	1.375	0.294803	1.375	0.327969	1.375	0.412778	1.375	0.249121	1.375	0.207331	1.375	0.250383	1.375	0.354588	1.375	0.334236	1.375	0.328329	1.375	0.26868	1.375	0.657041	1.375	0.57602
1.376	0.423895	1.376	0.385399	1.376	0.34377	1.376	0.281548	1.376	0.293895	1.376	0.327368	1.376	0.410979	1.376	0.248579	1.376	0.205831	1.376	0.24994	1.376	0.353834	1.376	0.334129	1.376	0.328312	1.376	0.268664	1.376	0.654806	1.376	0.576361
1.377	0.42122	1.377	0.382181	1.377	0.342509	1.377	0.279798	1.377	0.292885	1.377	0.326667	1.377	0.408985	1.377	0.247964	1.377	0.204214	1.377	0.249433	1.377	0.353009	1.377	0.334019	1.377	0.328273	1.377	0.268634	1.377	0.652247	1.377	0.576683
1.378	0.418318	1.378	0.378697	1.378	0.341131	1.378	0.277879	1.378	0.291766	1.378	0.325868	1.378	0.406805	1.378	0.247274	1.378	0.202452	1.378	0.248862	1.378	0.352095	1.378	0.333903	1.378	0.328219	1.378	0.268587	1.378	0.649327	1.378	0.576975
1.379	0.41523	1.379	0.374997	1.379	0.339628	1.379	0.275816	1.379	0.290519	1.379	0.324962	1.379	0.404442	1.379	0.246528	1.379	0.200627	1.379	0.248249	1.379	0.351101	1.379	0.333776	1.379	0.328155	1.379	0.268539	1.379	0.646156	1.379	0.577251
1.38	0.411917	1.38	0.371031	1.38	0.337996	1.38	0.2736	1.38	0.289161	1.38	0.323941	1.38	0.401874	1.38	0.245707	1.38	0.198677	1.38	0.247569	1.38	0.350028	1.38	0.333628	1.38	0.328077	1.38	0.268485	1.38	0.64271	1.38	0.577536
1.381	0.408457	1.381	0.36691	1.381	0.336259	1.381	0.271248	1.381	0.287685	1.381	0.322848	1.381	0.399149	1.381	0.244842	1.381	0.196692	1.381	0.246857	1.381	0.348876	1.381	0.333484	1.381	0.327972	1.381	0.268418	1.381	0.638997	1.381	0.577813
1.382	0.404789	1.382	0.362564	1.382	0.334399	1.382	0.268734	1.382	0.286077	1.382	0.321651	1.382	0.39625	1.382	0.24392	1.382	0.194604	1.382	0.2461	1.382	0.347634	1.382	0.333347	1.382	0.327851	1.382	0.268351	1.382	0.63498	1.382	0.578074
1.383	0.401017	1.383	0.358074	1.383	0.332441	1.383	0.266111	1.383	0.284364	1.383	0.320394	1.383	0.3932	1.383	0.242954	1.383	0.19254	1.383	0.24532	1.383	0.346329	1.383	0.33318	1.383	0.327715	1.383	0.268254	1.383	0.630684	1.383	0.578329
1.384	0.397071	1.384	0.353369	1.384	0.330358	1.384	0.263341	1.384	0.282538	1.384	0.319044	1.384	0.38997	1.384	0.241922	1.384	0.190412	1.384	0.244488	1.384	0.344942	1.384	0.333	1.384	0.327557	1.384	0.268137	1.384	0.626096	1.384	0.57855
1.385	0.393086	1.385	0.348649	1.385	0.32824	1.385	0.260521	1.385	0.280635	1.385	0.317674	1.385	0.386645	1.385	0.240887	1.385	0.188344	1.385	0.243657	1.385	0.343524	1.385	0.332809	1.385	0.327376	1.385	0.268001	1.385	0.62123	1.385	0.578729
1.386	0.388901	1.386	0.343698	1.386	0.325984	1.386	0.257534	1.386	0.278569	1.386	0.316225	1.386	0.383169	1.386	0.239811	1.386	0.186265	1.386	0.242804	1.386	0.342008	1.386	0.332598	1.386	0.327194	1.386	0.267847	1.386	0.615945	1.386	0.57885
1.387	0.38488	1.387	0.338932	1.387	0.323803	1.387	0.254635	1.387	0.276561	1.387	0.314789	1.387	0.379635	1.387	0.238736	1.387	0.184272	1.387	0.241956	1.387	0.340537	1.387	0.332379	1.387	0.326969	1.387	0.267674	1.387	0.610389	1.387	0.578934
1.388	0.380698	1.388	0.334	1.388	0.321504	1.388	0.251586	1.388	0.274423	1.388	0.313302	1.388	0.37597	1.388	0.237639	1.388	0.182303	1.388	0.241088	1.388	0.338983	1.388	0.332148	1.388	0.326693	1.388	0.267477	1.388	0.604499	1.388	0.57896
1.389	0.3769	1.389	0.329525	1.389	0.319433	1.389	0.248815	1.389	0.272472	1.389	0.311872	1.389	0.372318	1.389	0.236559	1.389	0.180435	1.389	0.240243	1.389	0.337581	1.389	0.33191	1.389	0.326424	1.389	0.267276	1.389	0.598431	1.389	0.578947
1.39	0.373137	1.39	0.32507	1.39	0.317356	1.39	0.24604	1.39	0.27049	1.39	0.310442	1.39	0.368586	1.39	0.235477	1.39	0.17864	1.39	0.23941	1.39	0.336169	1.39	0.331665	1.39	0.326146	1.39	0.267062	1.39	0.592313	1.39	0.578859
1.391	0.369874	1.391	0.321223	1.391	0.315582	1.391	0.24363	1.391	0.268779	1.391	0.309058	1.391	0.364898	1.391	0.234399	1.391	0.176933	1.391	0.238586	1.391	0.334961	1.391	0.331402	1.391	0.325843	1.391	0.266838	1.391	0.586275	1.391	0.578686
1.392	0.366886	1.392	0.317726	1.392	0.313975	1.392	0.24142	1.392	0.267199	1.392	0.307705	1.392	0.361189	1.392	0.233326	1.392	0.175303	1.392	0.237765	1.392	0.333865	1.392	0.331121	1.392	0.32552	1.392	0.266604	1.392	0.580817	1.392	0.578465
1.393	0.364338	1.393	0.314758	1.393	0.312629	1.393	0.239527	1.393	0.265849	1.393	0.3064	1.393	0.357528	1.393	0.232266	1.393	0.173766	1.393	0.236975	1.393	0.332938	1.393	0.330843	1.393	0.325196	1.393	0.266368	1.393	0.576143	1.393	0.578186
1.394	0.362288	1.394	0.312348	1.394	0.311553	1.394	0.237971	1.394	0.264754	1.394	0.305131	1.394	0.35393	1.394	0.231208	1.394	0.172308	1.394	0.236195	1.394	0.332194	1.394	0.330562	1.394	0.324856	1.394	0.266124	1.394	0.572771	1.394	0.577825
1.395	0.360716	1.395	0.310492	1.395	0.310758	1.395	0.236755	1.395	0.263925	1.395	0.303901	1.395	0.350401	1.395	0.230148	1.395	0.170904	1.395	0.235408	1.395	0.331646	1.395	0.330266	1.395	0.324506	1.395	0.26587	1.395	0.570693	1.395	0.577426
1.396	0.35969	1.396	0.309276	1.396	0.310285	1.396	0.235939	1.396	0.263402	1.396	0.302729	1.396	0.346972	1.396	0.229102	1.396	0.169569	1.396	0.234635	1.396	0.331298	1.396	0.329978	1.396	0.324157	1.396	0.265611	1.396	0.569952	1.396	0.57697
1.397	0.359128	1.397	0.308591	1.397	0.310076	1.397	0.235455	1.397	0.263124	1.397	0.301592	1.397	0.34364	1.397	0.228066	1.397	0.168284	1.397	0.233857	1.397	0.331128	1.397	0.329688	1.397	0.323805	1.397	0.265353	1.397	0.570494	1.397	0.576468
1.398	0.359	1.398	0.308423	1.398	0.310131	1.398	0.235292	1.398	0.263094	1.398	0.300484	1.398	0.340424	1.398	0.227026	1.398	0.167035	1.398	0.233078	1.398	0.331145	1.398	0.329397	1.398	0.323448	1.398	0.265106	1.398	0.571646	1.398	0.575944
1.399	0.359219	1.399	0.308672	1.399	0.310395	1.399	0.235391	1.399	0.263265	1.399	0.299382	1.399	0.33727	1.399	0.225967	1.399	0.165796	1.399	0.232292	1.399	0.331276	1.399	0.329101	1.399	0.323087	1.399	0.264846	1.399	0.573335	1.399	0.57535
1.4	0.359751	1.4	0.309285	1.4	0.310832	1.4	0.23571	1.4	0.263603	1.4	0.298281	1.4	0.334202	1.4	0.224903	1.4	0.164556	1.4	0.231493	1.4	0.331518	1.4	0.328793	1.4	0.32273	1.4	0.264578	1.4	0.575173	1.4	0.574726
1.401	0.360398	1.401	0.310034	1.401	0.311319	1.401	0.236128	1.401	0.264005	1.401	0.297145	1.401	0.331188	1.401	0.223811	1.401	0.16329	1.401	0.230665	1.401	0.331801	1.401	0.328504	1.401	0.322377	1.401	0.264329	1.401	0.576927	1.401	0.574105
1.402	0.361216	1.402	0.310961	1.402	0.311888	1.402	0.236676	1.402	0.264504	1.402	0.295979	1.402	0.328199	1.402	0.222691	1.402	0.162002	1.402	0.229802	1.402	0.33213	1.402	0.328211	1.402	0.322022	1.402	0.264077	1.402	0.578693	1.402	0.573487
1.403	0.361794	1.403	0.311609	1.403	0.312297	1.403	0.237073	1.403	0.264855	1.403	0.294719	1.403	0.325216	1.403	0.221517	1.403	0.160653	1.403	0.228882	1.403	0.332326	1.403	0.327903	1.403	0.321662	1.403	0.263805	1.403	0.580322	1.403	0.572883
1.404	0.36208	1.404	0.311936	1.404	0.31253	1.404	0.2373	1.404	0.265052	1.404	0.293353	1.404	0.322225	1.404	0.220277	1.404	0.159223	1.404	0.227907	1.404	0.332395	1.404	0.327603	1.404	0.321311	1.404	0.263535	1.404	0.581902	1.404	0.572313
1.405	0.361981	1.405	0.311832	1.405	0.312498	1.405	0.237273	1.405	0.26501	1.405	0.291908	1.405	0.319263	1.405	0.218989	1.405	0.157727	1.405	0.226883	1.405	0.33227	1.405	0.327316	1.405	0.320974	1.405	0.263278	1.405	0.583289	1.405	0.571771
1.406	0.361035	1.406	0.310785	1.406	0.311918	1.406	0.236681	1.406	0.264449	1.406	0.290313	1.406	0.316277	1.406	0.217625	1.406	0.156115	1.406	0.225773	1.406	0.331729	1.406	0.327031	1.406	0.320636	1.406	0.263017	1.406	0.584051	1.406	0.571252
1.407	0.359739	1.407	0.309346	1.407	0.311115	1.407	0.23586	1.407	0.263696	1.407	0.288672	1.407	0.313371	1.407	0.216239	1.407	0.154474	1.407	0.224646	1.407	0.331026	1.407	0.326753	1.407	0.320311	1.407	0.262765	1.407	0.583772	1.407	0.570787
1.408	0.357861	1.408	0.307238	1.408	0.309927	1.408	0.234631	1.408	0.262574	1.408	0.286986	1.408	0.310559	1.408	0.214836	1.408	0.152805	1.408	0.223504	1.408	0.330041	1.408	0.326502	1.408	0.320013	1.408	0.262537	1.408	0.581594	1.408	0.570367
1.409	0.355601	1.409	0.304715	1.409	0.30847	1.409	0.233113	1.409	0.261188	1.409	0.285303	1.409	0.30793	1.409	0.213459	1.409	0.151172	1.409	0.222373	1.409	0.328851	1.409	0.326284	1.409	0.319749	1.409	0.262346	1.409	0.576981	1.409	0.57002
1.41	0.353342	1.41	0.3022	1.41	0.307	1.41	0.23158	1.41	0.259816	1.41	0.283694	1.41	0.305553	1.41	0.212148	1.41	0.14963	1.41	0.221303	1.41	0.327669	1.41	0.326097	1.41	0.31952	1.41	0.262177	1.41	0.570595	1.41	0.569789
1.411	0.351247	1.411	0.299895	1.411	0.305609	1.411	0.230112	1.411	0.258513	1.411	0.28222	1.411	0.303494	1.411	0.210939	1.411	0.148224	1.411	0.220335	1.411	0.326539	1.411	0.325946	1.411	0.319337	1.411	0.262032	1.411	0.562959	1.411	0.569709
1.412	0.349827	1.412	0.298393	1.412	0.304599	1.412	0.229022	1.412	0.257552	1.412	0.281021	1.412	0.301917	1.412	0.209916	1.412	0.147086	1.412	0.219549	1.412	0.325678	1.412	0.325851	1.412	0.319219	1.412	0.26194	1.412	0.556945	1.412	0.569774
1.413	0.348304	1.413	0.296816	1.413	0.303486	1.413	0.227821	1.413	0.256507	1.413	0.279916	1.413	0.300636	1.413	0.208971	1.413	0.14606	1.413	0.218834	1.413	0.324745	1.413	0.325799	1.413	0.31915	1.413	0.261882	1.413	0.555537	1.413	0.57002
1.414	0.348536	1.414	0.297215	1.414	0.303452	1.414	0.227719	1.414	0.25644	1.414	0.279271	1.414	0.29999	1.414	0.208331	1.414	0.145451	1.414	0.218405	1.414	0.324598	1.414	0.325809	1.414	0.319143	1.414	0.261882	1.414	0.558823	1.414	0.570423
1.415	0.34935	1.415	0.298294	1.415	0.303739	1.415	0.227914	1.415	0.256637	1.415	0.278884	1.415	0.299822	1.415	0.207874	1.415	0.1451	1.415	0.218153	1.415	0.324673	1.415	0.325868	1.415	0.319194	1.415	0.261935	1.415	0.568688	1.415	0.571018
1.416	0.351954	1.416	0.301412	1.416	0.305146	1.416	0.229295	1.416	0.257902	1.416	0.278917	1.416	0.300184	1.416	0.20768	1.416	0.145111	1.416	0.218157	1.416	0.325564	1.416	0.325989	1.416	0.319311	1.416	0.262029	1.416	0.583034	1.416	0.571776
1.417	0.356245	1.417	0.306439	1.417	0.307592	1.417	0.231749	1.417	0.260137	1.417	0.279385	1.417	0.301177	1.417	0.207775	1.417	0.145522	1.417	0.218431	1.417	0.32723	1.417	0.326188	1.417	0.319506	1.417	0.262178	1.417	0.598928	1.417	0.572698
1.418	0.36112	1.418	0.312155	1.418	0.310385	1.418	0.23458	1.418	0.262682	1.418	0.280039	1.418	0.302432	1.418	0.208001	1.418	0.146093	1.418	0.218823	1.418	0.329113	1.418	0.326396	1.418	0.319715	1.418	0.262347	1.418	0.615054	1.418	0.573754
1.419	0.367709	1.419	0.319847	1.419	0.314246	1.419	0.238521	1.419	0.26623	1.419	0.281112	1.419	0.304249	1.419	0.208491	1.419	0.147036	1.419	0.219474	1.419	0.331748	1.419	0.326662	1.419	0.319993	1.419	0.262561	1.419	0.629481	1.419	0.574962
1.42	0.37405	1.42	0.327243	1.42	0.317922	1.42	0.242289	1.42	0.269587	1.42	0.282222	1.42	0.30615	1.42	0.209021	1.42	0.147997	1.42	0.220157	1.42	0.334254	1.42	0.326923	1.42	0.320265	1.42	0.262779	1.42	0.641517	1.42	0.576255
1.421	0.381337	1.421	0.335722	1.421	0.322138	1.421	0.246639	1.421	0.273426	1.421	0.283601	1.421	0.308446	1.421	0.209732	1.421	0.149195	1.421	0.221005	1.421	0.337141	1.421	0.327209	1.421	0.320563	1.421	0.263031	1.421	0.651337	1.421	0.57764
1.422	0.388042	1.422	0.343539	1.422	0.326029	1.422	0.250651	1.422	0.276972	1.422	0.284939	1.422	0.310707	1.422	0.210446	1.422	0.150353	1.422	0.221846	1.422	0.33979	1.422	0.327489	1.422	0.320857	1.422	0.263277	1.422	0.659258	1.422	0.579097
1.423	0.395144	1.423	0.351798	1.423	0.330164	1.423	0.254932	1.423	0.280737	1.423	0.286444	1.423	0.31321	1.423	0.211278	1.423	0.151636	1.423	0.222801	1.423	0.34262	1.423	0.327789	1.423	0.321182	1.423	0.263547	1.423	0.66571	1.423	0.580553
1.424	0.401341	1.424	0.359037	1.424	0.333733	1.424	0.258618	1.424	0.28398	1.424	0.28784	1.424	0.315599	1.424	0.212061	1.424	0.152848	1.424	0.223704	1.424	0.345025	1.424	0.328063	1.424	0.321479	1.424	0.263788	1.424	0.671126	1.424	0.58201
1.425	0.407316	1.425	0.366027	1.425	0.337181	1.425	0.262174	1.425	0.28711	1.425	0.289248	1.425	0.318058	1.425	0.212887	1.425	0.154083	1.425	0.224632	1.425	0.347321	1.425	0.328337	1.425	0.321775	1.425	0.264019	1.425	0.675649	1.425	0.583448
1.426	0.412461	1.426	0.37208	1.426	0.340111	1.426	0.265195	1.426	0.289763	1.426	0.290597	1.426	0.320413	1.426	0.21368	1.426	0.155269	1.426	0.225524	1.426	0.349254	1.426	0.328585	1.426	0.322049	1.426	0.26425	1.426	0.679499	1.426	0.584792
1.427	0.416831	1.427	0.377262	1.427	0.34253	1.427	0.267692	1.427	0.291941	1.427	0.291895	1.427	0.322723	1.427	0.214443	1.427	0.15642	1.427	0.226392	1.427	0.350808	1.427	0.328812	1.427	0.322309	1.427	0.264477	1.427	0.682862	1.427	0.586103
1.428	0.420811	1.428	0.381991	1.428	0.344748	1.428	0.269966	1.428	0.293936	1.428	0.293172	1.428	0.324974	1.428	0.215218	1.428	0.15755	1.428	0.227255	1.428	0.352227	1.428	0.329028	1.428	0.322554	1.428	0.264679	1.428	0.685887	1.428	0.587381
1.429	0.424021	1.429	0.385852	1.429	0.346501	1.429	0.27175	1.429	0.295495	1.429	0.294396	1.429	0.327163	1.429	0.215981	1.429	0.158637	1.429	0.228092	1.429	0.353313	1.429	0.329225	1.429	0.322783	1.429	0.264869	1.429	0.688562	1.429	0.588578
1.43	0.427064	1.43	0.38951	1.43	0.34818	1.43	0.273458	1.43	0.297003	1.43	0.29563	1.43	0.329312	1.43	0.216762	1.43	0.159733	1.43	0.228936	1.43	0.354358	1.43	0.329417	1.43	0.322998	1.43	0.265055	1.43	0.691028	1.43	0.589725
1.431	0.42974	1.431	0.392732	1.431	0.349651	1.431	0.274943	1.431	0.298323	1.431	0.296852	1.431	0.331416	1.431	0.217546	1.431	0.160822	1.431	0.229784	1.431	0.355255	1.431	0.329596	1.431	0.323197	1.431	0.265226	1.431	0.693265	1.431	0.590823
1.432	0.432087	1.432	0.395592	1.432	0.35095	1.432	0.276245	1.432	0.299502	1.432	0.298057	1.432	0.33347	1.432	0.218346	1.432	0.161894	1.432	0.230621	1.432	0.356045	1.432	0.329767	1.432	0.323387	1.432	0.265381	1.432	0.695328	1.432	0.591864
1.433	0.434251	1.433	0.39824	1.433	0.352172	1.433	0.277466	1.433	0.300631	1.433	0.29928	1.433	0.335496	1.433	0.219174	1.433	0.162974	1.433	0.231445	1.433	0.356792	1.433	0.329927	1.433	0.323574	1.433	0.265529	1.433	0.697233	1.433	0.592851
1.434	0.436176	1.434	0.400598	1.434	0.353288	1.434	0.278573	1.434	0.301656	1.434	0.300505	1.434	0.337469	1.434	0.220023	1.434	0.164048	1.434	0.232269	1.434	0.357469	1.434	0.330085	1.434	0.323755	1.434	0.265677	1.434	0.69894	1.434	0.593742
1.435	0.437891	1.435	0.402713	1.435	0.354309	1.435	0.279569	1.435	0.302593	1.435	0.30172	1.435	0.339396	1.435	0.220887	1.435	0.165113	1.435	0.233096	1.435	0.358087	1.435	0.330231	1.435	0.323925	1.435	0.2658	1.435	0.700544	1.435	0.594576
1.436	0.439442	1.436	0.404627	1.436	0.355254	1.436	0.280481	1.436	0.303481	1.436	0.302943	1.436	0.341285	1.436	0.221777	1.436	0.166179	1.436	0.233907	1.436	0.358658	1.436	0.330364	1.436	0.324081	1.436	0.265904	1.436	0.701989	1.436	0.595357
1.437	0.440788	1.437	0.406274	1.437	0.356092	1.437	0.281288	1.437	0.304282	1.437	0.30416	1.437	0.343129	1.437	0.222687	1.437	0.16724	1.437	0.234707	1.437	0.359148	1.437	0.330488	1.437	0.324234	1.437	0.266022	1.437	0.703299	1.437	0.596104
1.438	0.441991	1.438	0.407753	1.438	0.356856	1.438	0.282024	1.438	0.305022	1.438	0.305369	1.438	0.344919	1.438	0.223617	1.438	0.168299	1.438	0.235508	1.438	0.359595	1.438	0.330609	1.438	0.324377	1.438	0.266136	1.438	0.704481	1.438	0.596818
1.439	0.443055	1.439	0.409073	1.439	0.357554	1.439	0.282692	1.439	0.305724	1.439	0.306572	1.439	0.346663	1.439	0.224583	1.439	0.169349	1.439	0.236296	1.439	0.360016	1.439	0.330737	1.439	0.324514	1.439	0.266241	1.439	0.705539	1.439	0.597489
1.44	0.443991	1.44	0.410241	1.44	0.358205	1.44	0.283307	1.44	0.306388	1.44	0.307772	1.44	0.34836	1.44	0.225565	1.44	0.170385	1.44	0.237067	1.44	0.360407	1.44	0.330852	1.44	0.324646	1.44	0.266338	1.44	0.706471	1.44	0.598119
1.441	0.444836	1.441	0.411319	1.441	0.358836	1.441	0.283896	1.441	0.30702	1.441	0.308978	1.441	0.349998	1.441	0.226563	1.441	0.171421	1.441	0.237836	1.441	0.360778	1.441	0.330952	1.441	0.32476	1.441	0.266415	1.441	0.707332	1.441	0.598744
1.442	0.445593	1.442	0.412293	1.442	0.359431	1.442	0.284448	1.442	0.307632	1.442	0.31018	1.442	0.351578	1.442	0.227581	1.442	0.172448	1.442	0.238591	1.442	0.361138	1.442	0.331046	1.442	0.324862	1.442	0.26649	1.442	0.708082	1.442	0.59935
1.443	0.446285	1.443	0.413186	1.443	0.359991	1.443	0.284979	1.443	0.308231	1.443	0.31137	1.443	0.353098	1.443	0.228604	1.443	0.173465	1.443	0.239315	1.443	0.361491	1.443	0.331115	1.443	0.324955	1.443	0.266558	1.443	0.708737	1.443	0.599953
1.444	0.446923	1.444	0.414014	1.444	0.360528	1.444	0.28549	1.444	0.30881	1.444	0.312543	1.444	0.354559	1.444	0.22962	1.444	0.174459	1.444	0.240024	1.444	0.361814	1.444	0.331178	1.444	0.325032	1.444	0.266616	1.444	0.709316	1.444	0.600566
1.445	0.447508	1.445	0.414764	1.445	0.361039	1.445	0.285971	1.445	0.309375	1.445	0.313698	1.445	0.355949	1.445	0.230625	1.445	0.175424	1.445	0.240724	1.445	0.362125	1.445	0.331246	1.445	0.32511	1.445	0.266691	1.445	0.709891	1.445	0.601184
1.446	0.448038	1.446	0.415447	1.446	0.361516	1.446	0.286429	1.446	0.30992	1.446	0.314814	1.446	0.357249	1.446	0.231605	1.446	0.17635	1.446	0.241396	1.446	0.362435	1.446	0.331298	1.446	0.325182	1.446	0.266761	1.446	0.710501	1.446	0.601801
1.447	0.448528	1.447	0.416069	1.447	0.361963	1.447	0.286856	1.447	0.31044	1.447	0.31589	1.447	0.35847	1.447	0.232549	1.447	0.177224	1.447	0.242042	1.447	0.362711	1.447	0.331339	1.447	0.325242	1.447	0.266821	1.447	0.711166	1.447	0.602414
1.448	0.448982	1.448	0.416648	1.448	0.362408	1.448	0.287268	1.448	0.310952	1.448	0.316938	1.448	0.35961	1.448	0.23346	1.448	0.178052	1.448	0.242658	1.448	0.362971	1.448	0.331377	1.448	0.325302	1.448	0.266887	1.448	0.71191	1.448	0.603002
1.449	0.449391	1.449	0.417188	1.449	0.362846	1.449	0.287682	1.449	0.311456	1.449	0.317939	1.449	0.360663	1.449	0.234333	1.449	0.17882	1.449	0.243241	1.449	0.363242	1.449	0.331406	1.449	0.325355	1.449	0.266943	1.449	0.712706	1.449	0.603584
1.45	0.449774	1.45	0.41769	1.45	0.363258	1.45	0.288073	1.45	0.311946	1.45	0.318888	1.45	0.361639	1.45	0.235159	1.45	0.17954	1.45	0.243786	1.45	0.363508	1.45	0.331436	1.45	0.325405	1.45	0.266994	1.45	0.713516	1.45	0.604149
1.451	0.450142	1.451	0.418168	1.451	0.363666	1.451	0.288437	1.451	0.312427	1.451	0.319781	1.451	0.362528	1.451	0.23593	1.451	0.180213	1.451	0.244282	1.451	0.36376	1.451	0.331459	1.451	0.325459	1.451	0.267057	1.451	0.71428	1.451	0.604654
1.452	0.450498	1.452	0.418618	1.452	0.364071	1.452	0.288796	1.452	0.31289	1.452	0.32061	1.452	0.363326	1.452	0.23665	1.452	0.180819	1.452	0.244743	1.452	0.364	1.452	0.331466	1.452	0.325501	1.452	0.267108	1.452	0.715014	1.452	0.605138
1.453	0.450839	1.453	0.41904	1.453	0.364449	1.453	0.289145	1.453	0.31334	1.453	0.321381	1.453	0.364055	1.453	0.237316	1.453	0.181368	1.453	0.245159	1.453	0.364241	1.453	0.331475	1.453	0.32554	1.453	0.267145	1.453	0.715692	1.453	0.605591
1.454	0.451155	1.454	0.419443	1.454	0.364816	1.454	0.289482	1.454	0.313782	1.454	0.322105	1.454	0.364711	1.454	0.237933	1.454	0.18187	1.454	0.245537	1.454	0.364474	1.454	0.331478	1.454	0.325579	1.454	0.267183	1.454	0.71634	1.454	0.606026
1.455	0.451451	1.455	0.419816	1.455	0.365185	1.455	0.289806	1.455	0.314204	1.455	0.322779	1.455	0.365289	1.455	0.238501	1.455	0.182319	1.455	0.245891	1.455	0.364684	1.455	0.331473	1.455	0.325603	1.455	0.267215	1.455	0.716949	1.455	0.606444
1.456	0.45173	1.456	0.420168	1.456	0.365536	1.456	0.290111	1.456	0.31462	1.456	0.32341	1.456	0.365823	1.456	0.239024	1.456	0.182731	1.456	0.246213	1.456	0.36489	1.456	0.331464	1.456	0.325621	1.456	0.267242	1.456	0.717525	1.456	0.606859
1.457	0.451993	1.457	0.42053	1.457	0.365881	1.457	0.290412	1.457	0.31504	1.457	0.324013	1.457	0.366333	1.457	0.239519	1.457	0.183114	1.457	0.246519	1.457	0.365098	1.457	0.331448	1.457	0.325638	1.457	0.267278	1.457	0.718085	1.457	0.6073
1.458	0.452229	1.458	0.420889	1.458	0.366211	1.458	0.290694	1.458	0.315457	1.458	0.324568	1.458	0.366776	1.458	0.239963	1.458	0.183456	1.458	0.246792	1.458	0.365292	1.458	0.331423	1.458	0.325647	1.458	0.267329	1.458	0.718577	1.458	0.607744
1.459	0.452476	1.459	0.421224	1.459	0.366538	1.459	0.290969	1.459	0.315849	1.459	0.325102	1.459	0.367232	1.459	0.240398	1.459	0.183782	1.459	0.247066	1.459	0.365481	1.459	0.331395	1.459	0.325651	1.459	0.267363	1.459	0.719012	1.459	0.60815
1.46	0.452716	1.46	0.421551	1.46	0.366863	1.46	0.291242	1.46	0.316235	1.46	0.325595	1.46	0.367646	1.46	0.240798	1.46	0.184059	1.46	0.247319	1.46	0.365676	1.46	0.331357	1.46	0.325651	1.46	0.267388	1.46	0.7194	1.46	0.608549
1.461	0.452949	1.461	0.421883	1.461	0.367178	1.461	0.291504	1.461	0.316627	1.461	0.326101	1.461	0.368124	1.461	0.241204	1.461	0.18436	1.461	0.24758	1.461	0.365866	1.461	0.331331	1.461	0.325654	1.461	0.267423	1.461	0.71975	1.461	0.608961
1.462	0.453179	1.462	0.422192	1.462	0.36747	1.462	0.291741	1.462	0.316993	1.462	0.326569	1.462	0.368591	1.462	0.24158	1.462	0.18464	1.462	0.247829	1.462	0.366038	1.462	0.331306	1.462	0.325647	1.462	0.267457	1.462	0.720051	1.462	0.609361
1.463	0.453405	1.463	0.422511	1.463	0.367782	1.463	0.291989	1.463	0.317372	1.463	0.327067	1.463	0.369133	1.463	0.241984	1.463	0.184955	1.463	0.248099	1.463	0.366216	1.463	0.331278	1.463	0.325649	1.463	0.267485	1.463	0.720318	1.463	0.609757
1.464	0.45362	1.464	0.422842	1.464	0.368101	1.464	0.292237	1.464	0.31777	1.464	0.327573	1.464	0.369709	1.464	0.242388	1.464	0.185274	1.464	0.248371	1.464	0.366401	1.464	0.331249	1.464	0.325654	1.464	0.267515	1.464	0.720556	1.464	0.610146
1.465	0.453842	1.465	0.423169	1.465	0.368408	1.465	0.292489	1.465	0.318155	1.465	0.328096	1.465	0.370378	1.465	0.242811	1.465	0.185625	1.465	0.248662	1.465	0.366581	1.465	0.331233	1.465	0.325662	1.465	0.26755	1.465	0.720807	1.465	0.61052
1.466	0.454066	1.466	0.423485	1.466	0.368721	1.466	0.292743	1.466	0.318524	1.466	0.328616	1.466	0.371094	1.466	0.243236	1.466	0.185991	1.466	0.248961	1.466	0.366754	1.466	0.331221	1.466	0.325665	1.466	0.26758	1.466	0.721079	1.466	0.61086
1.467	0.454291	1.467	0.42381	1.467	0.36903	1.467	0.292995	1.467	0.318908	1.467	0.329181	1.467	0.371909	1.467	0.243697	1.467	0.186402	1.467	0.249286	1.467	0.366928	1.467	0.331211	1.467	0.32569	1.467	0.267617	1.467	0.721353	1.467	0.611174
1.468	0.454519	1.468	0.424143	1.468	0.36932	1.468	0.293245	1.468	0.319301	1.468	0.329772	1.468	0.37283	1.468	0.244182	1.468	0.18685	1.468	0.249634	1.468	0.367102	1.468	0.331218	1.468	0.325734	1.468	0.267667	1.468	0.721652	1.468	0.611524
1.469	0.454748	1.469	0.424481	1.469	0.369626	1.469	0.293504	1.469	0.319695	1.469	0.330397	1.469	0.373805	1.469	0.244686	1.469	0.18732	1.469	0.249989	1.469	0.367278	1.469	0.33122	1.469	0.325769	1.469	0.267711	1.469	0.721963	1.469	0.611879
1.47	0.45497	1.47	0.42482	1.47	0.369939	1.47	0.293762	1.47	0.320091	1.47	0.331059	1.47	0.374851	1.47	0.245212	1.47	0.18782	1.47	0.25036	1.47	0.367449	1.47	0.331207	1.47	0.325802	1.47	0.267742	1.47	0.722267	1.47	0.612224
1.471	0.45521	1.471	0.425161	1.471	0.370252	1.471	0.294028	1.471	0.320487	1.471	0.331741	1.471	0.375961	1.471	0.245764	1.471	0.18835	1.471	0.250742	1.471	0.367626	1.471	0.331216	1.471	0.325852	1.471	0.26779	1.471	0.722567	1.471	0.612591
1.472	0.455467	1.472	0.42551	1.472	0.370569	1.472	0.294297	1.472	0.320878	1.472	0.332456	1.472	0.377165	1.472	0.246342	1.472	0.188916	1.472	0.251135	1.472	0.367807	1.472	0.331238	1.472	0.325908	1.472	0.267847	1.472	0.722859	1.472	0.612972
1.473	0.455714	1.473	0.42587	1.473	0.370891	1.473	0.294581	1.473	0.321284	1.473	0.333187	1.473	0.378386	1.473	0.246932	1.473	0.189494	1.473	0.251538	1.473	0.367998	1.473	0.331262	1.473	0.325968	1.473	0.267906	1.473	0.723138	1.473	0.61336
1.474	0.455966	1.474	0.42624	1.474	0.371226	1.474	0.294881	1.474	0.321702	1.474	0.333947	1.474	0.379669	1.474	0.247547	1.474	0.190106	1.474	0.25196	1.474	0.368205	1.474	0.331294	1.474	0.326042	1.474	0.267973	1.474	0.723392	1.474	0.613762
1.475	0.456218	1.475	0.426597	1.475	0.371551	1.475	0.295172	1.475	0.322114	1.475	0.334716	1.475	0.380972	1.475	0.248174	1.475	0.190726	1.475	0.252388	1.475	0.368397	1.475	0.331334	1.475	0.326123	1.475	0.268041	1.475	0.723611	1.475	0.61417
1.476	0.456467	1.476	0.426971	1.476	0.37188	1.476	0.295477	1.476	0.322543	1.476	0.335518	1.476	0.382329	1.476	0.248821	1.476	0.191362	1.476	0.252835	1.476	0.368594	1.476	0.331383	1.476	0.326213	1.476	0.26811	1.476	0.723824	1.476	0.614591
1.477	0.456708	1.477	0.427325	1.477	0.372195	1.477	0.295768	1.477	0.322952	1.477	0.336306	1.477	0.383664	1.477	0.249459	1.477	0.191998	1.477	0.253263	1.477	0.368783	1.477	0.331431	1.477	0.326291	1.477	0.268183	1.477	0.724011	1.477	0.615035
1.478	0.456944	1.478	0.427653	1.478	0.372495	1.478	0.296035	1.478	0.323338	1.478	0.3371	1.478	0.385028	1.478	0.250111	1.478	0.192653	1.478	0.253693	1.478	0.36895	1.478	0.331489	1.478	0.326377	1.478	0.268261	1.478	0.724185	1.478	0.615456
1.479	0.457191	1.479	0.427992	1.479	0.372805	1.479	0.296324	1.479	0.32374	1.479	0.337892	1.479	0.386375	1.479	0.250757	1.479	0.193305	1.479	0.25412	1.479	0.369131	1.479	0.33155	1.479	0.326466	1.479	0.26834	1.479	0.724347	1.479	0.615825
1.48	0.457446	1.48	0.428336	1.48	0.373115	1.48	0.296629	1.48	0.324146	1.48	0.338683	1.48	0.387708	1.48	0.251395	1.48	0.193957	1.48	0.254533	1.48	0.36932	1.48	0.331606	1.48	0.326543	1.48	0.268415	1.48	0.724486	1.48	0.616172
1.481	0.457681	1.481	0.428668	1.481	0.373419	1.481	0.296919	1.481	0.324549	1.481	0.339467	1.481	0.389032	1.481	0.252035	1.481	0.19461	1.481	0.254947	1.481	0.369508	1.481	0.331673	1.481	0.326626	1.481	0.2685	1.481	0.72464	1.481	0.616529
1.482	0.457906	1.482	0.429005	1.482	0.373725	1.482	0.297212	1.482	0.324965	1.482	0.340261	1.482	0.390357	1.482	0.252682	1.482	0.195272	1.482	0.255365	1.482	0.369711	1.482	0.331745	1.482	0.326722	1.482	0.268591	1.482	0.724803	1.482	0.616887
1.483	0.458138	1.483	0.429324	1.483	0.374029	1.483	0.2975	1.483	0.325362	1.483	0.341034	1.483	0.391663	1.483	0.253324	1.483	0.195927	1.483	0.255778	1.483	0.3699	1.483	0.33183	1.483	0.32682	1.483	0.268685	1.483	0.724959	1.483	0.617233
1.484	0.458364	1.484	0.42963	1.484	0.374327	1.484	0.297779	1.484	0.325746	1.484	0.34179	1.484	0.392956	1.484	0.253966	1.484	0.196584	1.484	0.256191	1.484	0.370085	1.484	0.33193	1.484	0.32692	1.484	0.268789	1.484	0.725129	1.484	0.617567
1.485	0.458581	1.485	0.429929	1.485	0.374621	1.485	0.298053	1.485	0.326131	1.485	0.342547	1.485	0.394232	1.485	0.254601	1.485	0.197236	1.485	0.256588	1.485	0.37026	1.485	0.332024	1.485	0.327013	1.485	0.268891	1.485	0.725328	1.485	0.617887
1.486	0.458789	1.486	0.430233	1.486	0.37491	1.486	0.298328	1.486	0.326503	1.486	0.343293	1.486	0.395493	1.486	0.255225	1.486	0.197869	1.486	0.256975	1.486	0.370434	1.486	0.332115	1.486	0.327116	1.486	0.268985	1.486	0.725521	1.486	0.618188
1.487	0.458994	1.487	0.430534	1.487	0.375196	1.487	0.298605	1.487	0.326876	1.487	0.344018	1.487	0.39673	1.487	0.255844	1.487	0.198495	1.487	0.257358	1.487	0.370604	1.487	0.332202	1.487	0.327216	1.487	0.26908	1.487	0.725708	1.487	0.618486
1.488	0.459186	1.488	0.43083	1.488	0.375489	1.488	0.298874	1.488	0.327265	1.488	0.344739	1.488	0.397951	1.488	0.25646	1.488	0.199119	1.488	0.257732	1.488	0.370776	1.488	0.332288	1.488	0.327307	1.488	0.269184	1.488	0.725866	1.488	0.618784
1.489	0.45937	1.489	0.431128	1.489	0.375781	1.489	0.299133	1.489	0.327645	1.489	0.345451	1.489	0.399156	1.489	0.257059	1.489	0.199723	1.489	0.258099	1.489	0.370959	1.489	0.33238	1.489	0.327392	1.489	0.269286	1.489	0.725945	1.489	0.619068
1.49	0.459548	1.49	0.431418	1.49	0.376067	1.49	0.299396	1.49	0.328022	1.49	0.346159	1.49	0.400336	1.49	0.257654	1.49	0.200327	1.49	0.258468	1.49	0.371152	1.49	0.332462	1.49	0.327472	1.49	0.269379	1.49	0.725993	1.49	0.619351
1.491	0.459738	1.491	0.431688	1.491	0.376351	1.491	0.299659	1.491	0.328408	1.491	0.346859	1.491	0.401491	1.491	0.258252	1.491	0.200932	1.491	0.258833	1.491	0.371334	1.491	0.332538	1.491	0.32755	1.491	0.269478	1.491	0.726014	1.491	0.619637
1.492	0.459932	1.492	0.431953	1.492	0.376614	1.492	0.299907	1.492	0.328779	1.492	0.347539	1.492	0.40262	1.492	0.258827	1.492	0.201508	1.492	0.259176	1.492	0.3715	1.492	0.332608	1.492	0.327621	1.492	0.269575	1.492	0.726018	1.492	0.619942
1.493	0.4601	1.493	0.432217	1.493	0.376872	1.493	0.300155	1.493	0.329127	1.493	0.348216	1.493	0.403724	1.493	0.259394	1.493	0.202073	1.493	0.259511	1.493	0.371662	1.493	0.33267	1.493	0.327686	1.493	0.269654	1.493	0.726003	1.493	0.620277
1.494	0.46026	1.494	0.432459	1.494	0.377137	1.494	0.300399	1.494	0.329486	1.494	0.348889	1.494	0.404819	1.494	0.259967	1.494	0.202635	1.494	0.259854	1.494	0.371809	1.494	0.33274	1.494	0.327759	1.494	0.269742	1.494	0.725984	1.494	0.620626
1.495	0.460422	1.495	0.432699	1.495	0.377401	1.495	0.30063	1.495	0.329849	1.495	0.349551	1.495	0.405907	1.495	0.260521	1.495	0.203183	1.495	0.260183	1.495	0.371951	1.495	0.332807	1.495	0.327827	1.495	0.269835	1.495	0.725966	1.495	0.620969
1.496	0.460565	1.496	0.432944	1.496	0.377674	1.496	0.300867	1.496	0.330202	1.496	0.350212	1.496	0.406966	1.496	0.261065	1.496	0.203729	1.496	0.260492	1.496	0.372112	1.496	0.332854	1.496	0.327881	1.496	0.269904	1.496	0.72596	1.496	0.621307
1.497	0.460688	1.497	0.433174	1.497	0.377944	1.497	0.301105	1.497	0.330558	1.497	0.350873	1.497	0.408012	1.497	0.261614	1.497	0.204265	1.497	0.260806	1.497	0.372271	1.497	0.332899	1.497	0.327944	1.497	0.269973	1.497	0.726007	1.497	0.621639
1.498	0.460823	1.498	0.43339	1.498	0.378204	1.498	0.301318	1.498	0.330909	1.498	0.351511	1.498	0.409054	1.498	0.262152	1.498	0.204785	1.498	0.261121	1.498	0.372415	1.498	0.33295	1.498	0.328005	1.498	0.270059	1.498	0.726105	1.498	0.621967
1.499	0.46097	1.499	0.433605	1.499	0.378463	1.499	0.301537	1.499	0.331265	1.499	0.352134	1.499	0.410076	1.499	0.262686	1.499	0.205303	1.499	0.261426	1.499	0.372565	1.499	0.333002	1.499	0.328057	1.499	0.270133	1.499	0.726267	1.499	0.622298
1.5	0.461107	1.5	0.433827	1.5	0.378715	1.5	0.301764	1.5	0.331628	1.5	0.352766	1.5	0.411094	1.5	0.263228	1.5	0.205816	1.5	0.261732	1.5	0.372715	1.5	0.333065	1.5	0.328125	1.5	0.270201	1.5	0.72645	1.5	0.622647
1.501	0.461242	1.501	0.434042	1.501	0.378964	1.501	0.301977	1.501	0.331984	1.501	0.353393	1.501	0.412097	1.501	0.263755	1.501	0.206317	1.501	0.262042	1.501	0.372854	1.501	0.333122	1.501	0.328195	1.501	0.270283	1.501	0.72665	1.501	0.623008
1.502	0.46138	1.502	0.434256	1.502	0.379227	1.502	0.302199	1.502	0.332338	1.502	0.35401	1.502	0.413067	1.502	0.264263	1.502	0.206817	1.502	0.262338	1.502	0.373009	1.502	0.333174	1.502	0.328255	1.502	0.270362	1.502	0.726887	1.502	0.623375
1.503	0.461521	1.503	0.434478	1.503	0.379493	1.503	0.302422	1.503	0.332684	1.503	0.35463	1.503	0.414038	1.503	0.264769	1.503	0.207309	1.503	0.262626	1.503	0.373167	1.503	0.333234	1.503	0.328323	1.503	0.270432	1.503	0.72712	1.503	0.623722
1.504	0.461654	1.504	0.434692	1.504	0.379749	1.504	0.302629	1.504	0.333023	1.504	0.355247	1.504	0.415005	1.504	0.265273	1.504	0.207787	1.504	0.262922	1.504	0.373308	1.504	0.333281	1.504	0.328392	1.504	0.270504	1.504	0.72735	1.504	0.624066
1.505	0.461788	1.505	0.434904	1.505	0.379998	1.505	0.302842	1.505	0.333369	1.505	0.355862	1.505	0.415957	1.505	0.26577	1.505	0.20826	1.505	0.263219	1.505	0.373459	1.505	0.333313	1.505	0.328451	1.505	0.270579	1.505	0.727575	1.505	0.624413
1.506	0.461939	1.506	0.435126	1.506	0.380248	1.506	0.303062	1.506	0.333729	1.506	0.356473	1.506	0.416898	1.506	0.266259	1.506	0.208718	1.506	0.263506	1.506	0.373613	1.506	0.333344	1.506	0.328509	1.506	0.270653	1.506	0.727807	1.506	0.624768
1.507	0.462082	1.507	0.435337	1.507	0.380496	1.507	0.303274	1.507	0.334083	1.507	0.357081	1.507	0.417825	1.507	0.266747	1.507	0.209166	1.507	0.263785	1.507	0.373757	1.507	0.333387	1.507	0.328577	1.507	0.270721	1.507	0.728027	1.507	0.625104
1.508	0.46221	1.508	0.435531	1.508	0.380742	1.508	0.303486	1.508	0.334425	1.508	0.357695	1.508	0.418748	1.508	0.267237	1.508	0.209621	1.508	0.264066	1.508	0.373897	1.508	0.333432	1.508	0.328644	1.508	0.270797	1.508	0.728228	1.508	0.62542
1.509	0.462336	1.509	0.435728	1.509	0.380988	1.509	0.30369	1.509	0.334762	1.509	0.358288	1.509	0.419655	1.509	0.267715	1.509	0.21007	1.509	0.264349	1.509	0.37403	1.509	0.333476	1.509	0.328694	1.509	0.270873	1.509	0.72842	1.509	0.625714
1.51	0.462457	1.51	0.435928	1.51	0.381223	1.51	0.303878	1.51	0.335085	1.51	0.358851	1.51	0.420554	1.51	0.268189	1.51	0.21051	1.51	0.26463	1.51	0.374157	1.51	0.333524	1.51	0.328747	1.51	0.270932	1.51	0.728611	1.51	0.626012
1.511	0.462571	1.511	0.43612	1.511	0.381453	1.511	0.304066	1.511	0.3354	1.511	0.359415	1.511	0.421453	1.511	0.268663	1.511	0.210947	1.511	0.264909	1.511	0.374284	1.511	0.333563	1.511	0.328796	1.511	0.270989	1.511	0.728754	1.511	0.626342
1.512	0.462691	1.512	0.436307	1.512	0.381679	1.512	0.304261	1.512	0.335731	1.512	0.359976	1.512	0.422326	1.512	0.269113	1.512	0.211372	1.512	0.265181	1.512	0.374416	1.512	0.333587	1.512	0.32883	1.512	0.271049	1.512	0.728868	1.512	0.626684
1.513	0.462806	1.513	0.43649	1.513	0.381902	1.513	0.30445	1.513	0.336068	1.513	0.360532	1.513	0.423189	1.513	0.269559	1.513	0.211784	1.513	0.265445	1.513	0.374546	1.513	0.333616	1.513	0.328871	1.513	0.271103	1.513	0.728975	1.513	0.627024
1.514	0.462904	1.514	0.436656	1.514	0.382138	1.514	0.304627	1.514	0.336393	1.514	0.361092	1.514	0.424041	1.514	0.270008	1.514	0.212191	1.514	0.265703	1.514	0.374668	1.514	0.333646	1.514	0.328908	1.514	0.271149	1.514	0.729058	1.514	0.627366
1.515	0.463002	1.515	0.436812	1.515	0.382371	1.515	0.304806	1.515	0.33672	1.515	0.361637	1.515	0.42488	1.515	0.270447	1.515	0.212597	1.515	0.265965	1.515	0.374786	1.515	0.333669	1.515	0.328941	1.515	0.271193	1.515	0.729115	1.515	0.627716
1.516	0.463108	1.516	0.436979	1.516	0.382602	1.516	0.304986	1.516	0.337046	1.516	0.362166	1.516	0.425723	1.516	0.270894	1.516	0.212999	1.516	0.266232	1.516	0.374901	1.516	0.333694	1.516	0.32898	1.516	0.271238	1.516	0.72917	1.516	0.628074
1.517	0.4632	1.517	0.437147	1.517	0.382839	1.517	0.305155	1.517	0.337362	1.517	0.362699	1.517	0.42655	1.517	0.271339	1.517	0.213394	1.517	0.266489	1.517	0.375025	1.517	0.333721	1.517	0.329009	1.517	0.271272	1.517	0.729235	1.517	0.628405
1.518	0.463296	1.518	0.437304	1.518	0.383071	1.518	0.305334	1.518	0.337685	1.518	0.363217	1.518	0.427376	1.518	0.271778	1.518	0.213789	1.518	0.266748	1.518	0.375156	1.518	0.333737	1.518	0.329036	1.518	0.271305	1.518	0.729271	1.518	0.62869
1.519	0.463397	1.519	0.437452	1.519	0.383294	1.519	0.305517	1.519	0.338004	1.519	0.363723	1.519	0.428199	1.519	0.272215	1.519	0.214181	1.519	0.267004	1.519	0.375276	1.519	0.333743	1.519	0.329064	1.519	0.271356	1.519	0.729302	1.519	0.628969
1.52	0.463474	1.52	0.437604	1.52	0.383517	1.52	0.305691	1.52	0.338315	1.52	0.364237	1.52	0.428995	1.52	0.272646	1.52	0.214571	1.52	0.267249	1.52	0.375399	1.52	0.333757	1.52	0.329093	1.52	0.271404	1.52	0.729358	1.52	0.629263
1.521	0.463562	1.521	0.437755	1.521	0.383742	1.521	0.305858	1.521	0.338622	1.521	0.364737	1.521	0.429793	1.521	0.273077	1.521	0.214951	1.521	0.267489	1.521	0.375529	1.521	0.333769	1.521	0.329134	1.521	0.271439	1.521	0.729413	1.521	0.629571
1.522	0.463653	1.522	0.437894	1.522	0.383962	1.522	0.306019	1.522	0.338926	1.522	0.365231	1.522	0.430589	1.522	0.273499	1.522	0.215327	1.522	0.267727	1.522	0.375652	1.522	0.333779	1.522	0.329172	1.522	0.271481	1.522	0.729468	1.522	0.629904
1.523	0.463738	1.523	0.438031	1.523	0.38418	1.523	0.306173	1.523	0.339223	1.523	0.365725	1.523	0.431388	1.523	0.273917	1.523	0.215707	1.523	0.267958	1.523	0.375771	1.523	0.333786	1.523	0.329223	1.523	0.271531	1.523	0.729541	1.523	0.630233
1.524	0.463824	1.524	0.438164	1.524	0.384387	1.524	0.306327	1.524	0.339524	1.524	0.36621	1.524	0.432159	1.524	0.274327	1.524	0.216069	1.524	0.268189	1.524	0.375891	1.524	0.333805	1.524	0.32926	1.524	0.271572	1.524	0.729621	1.524	0.63053
1.525	0.463921	1.525	0.438279	1.525	0.384588	1.525	0.306474	1.525	0.339823	1.525	0.366688	1.525	0.432919	1.525	0.274726	1.525	0.216415	1.525	0.268417	1.525	0.376007	1.525	0.333829	1.525	0.329286	1.525	0.271609	1.525	0.729701	1.525	0.63083
1.526	0.464004	1.526	0.438399	1.526	0.384792	1.526	0.306621	1.526	0.340123	1.526	0.367151	1.526	0.433675	1.526	0.275128	1.526	0.216763	1.526	0.268648	1.526	0.376125	1.526	0.33384	1.526	0.329314	1.526	0.271637	1.526	0.729795	1.526	0.631127
1.527	0.464079	1.527	0.438524	1.527	0.384986	1.527	0.306771	1.527	0.340425	1.527	0.367598	1.527	0.43441	1.527	0.275534	1.527	0.217099	1.527	0.268877	1.527	0.37624	1.527	0.333855	1.527	0.329343	1.527	0.271657	1.527	0.729881	1.527	0.631406
1.528	0.464157	1.528	0.438646	1.528	0.385185	1.528	0.306909	1.528	0.340721	1.528	0.36806	1.528	0.435145	1.528	0.275928	1.528	0.217437	1.528	0.269103	1.528	0.37636	1.528	0.333865	1.528	0.329368	1.528	0.271683	1.528	0.72992	1.528	0.631663
1.529	0.464237	1.529	0.438762	1.529	0.385393	1.529	0.30704	1.529	0.341018	1.529	0.368513	1.529	0.435882	1.529	0.276313	1.529	0.21778	1.529	0.269334	1.529	0.376488	1.529	0.333858	1.529	0.329385	1.529	0.271704	1.529	0.729924	1.529	0.631905
1.53	0.464302	1.53	0.438876	1.53	0.38559	1.53	0.307172	1.53	0.341303	1.53	0.368964	1.53	0.436607	1.53	0.276698	1.53	0.218106	1.53	0.269557	1.53	0.376601	1.53	0.333863	1.53	0.329409	1.53	0.271727	1.53	0.729891	1.53	0.632151
1.531	0.464354	1.531	0.438994	1.531	0.385778	1.531	0.307301	1.531	0.341578	1.531	0.369426	1.531	0.43732	1.531	0.277078	1.531	0.218421	1.531	0.269771	1.531	0.376707	1.531	0.333878	1.531	0.32943	1.531	0.271753	1.531	0.729859	1.531	0.632422
1.532	0.464413	1.532	0.439106	1.532	0.385967	1.532	0.307425	1.532	0.341855	1.532	0.369879	1.532	0.438027	1.532	0.277455	1.532	0.218739	1.532	0.269989	1.532	0.376817	1.532	0.333887	1.532	0.329457	1.532	0.27178	1.532	0.729846	1.532	0.632719
1.533	0.464472	1.533	0.439213	1.533	0.386155	1.533	0.307543	1.533	0.342122	1.533	0.370318	1.533	0.438725	1.533	0.277831	1.533	0.219048	1.533	0.270203	1.533	0.376918	1.533	0.33389	1.533	0.329493	1.533	0.2718	1.533	0.729842	1.533	0.633008
1.534	0.464523	1.534	0.439312	1.534	0.386343	1.534	0.307663	1.534	0.342392	1.534	0.37076	1.534	0.439424	1.534	0.278203	1.534	0.219359	1.534	0.270421	1.534	0.377019	1.534	0.333905	1.534	0.329522	1.534	0.271831	1.534	0.729857	1.534	0.633274
1.535	0.464574	1.535	0.439407	1.535	0.386526	1.535	0.307775	1.535	0.342665	1.535	0.371207	1.535	0.440115	1.535	0.278567	1.535	0.219678	1.535	0.270649	1.535	0.377123	1.535	0.33393	1.535	0.329554	1.535	0.271879	1.535	0.729903	1.535	0.633553
1.536	0.464628	1.536	0.439505	1.536	0.386715	1.536	0.307894	1.536	0.342937	1.536	0.371652	1.536	0.440797	1.536	0.278932	1.536	0.219984	1.536	0.270861	1.536	0.377227	1.536	0.333944	1.536	0.329578	1.536	0.271917	1.536	0.72996	1.536	0.633846
1.537	0.464672	1.537	0.439596	1.537	0.38691	1.537	0.30802	1.537	0.343211	1.537	0.372094	1.537	0.441481	1.537	0.279295	1.537	0.22028	1.537	0.27106	1.537	0.377327	1.537	0.333959	1.537	0.329589	1.537	0.271956	1.537	0.730003	1.537	0.634138
1.538	0.464721	1.538	0.439692	1.538	0.387104	1.538	0.308138	1.538	0.343473	1.538	0.372531	1.538	0.442145	1.538	0.279664	1.538	0.220575	1.538	0.271271	1.538	0.377425	1.538	0.333972	1.538	0.329613	1.538	0.271991	1.538	0.730033	1.538	0.63443
1.539	0.464778	1.539	0.439793	1.539	0.387301	1.539	0.308251	1.539	0.343727	1.539	0.372976	1.539	0.442786	1.539	0.280037	1.539	0.220866	1.539	0.27148	1.539	0.377524	1.539	0.333975	1.539	0.32964	1.539	0.272018	1.539	0.730066	1.539	0.634732
1.54	0.464832	1.54	0.43989	1.54	0.387492	1.54	0.308365	1.54	0.343987	1.54	0.373408	1.54	0.443438	1.54	0.2804	1.54	0.221153	1.54	0.271688	1.54	0.377623	1.54	0.333985	1.54	0.329667	1.54	0.272053	1.54	0.730092	1.54	0.635009
1.541	0.464884	1.541	0.439982	1.541	0.38768	1.541	0.308477	1.541	0.344242	1.541	0.37382	1.541	0.444091	1.541	0.280765	1.541	0.221432	1.541	0.271909	1.541	0.377715	1.541	0.334	1.541	0.329701	1.541	0.272088	1.541	0.730123	1.541	0.635284
1.542	0.464934	1.542	0.440078	1.542	0.387869	1.542	0.308586	1.542	0.344505	1.542	0.374246	1.542	0.444734	1.542	0.281119	1.542	0.22171	1.542	0.272116	1.542	0.377813	1.542	0.334015	1.542	0.329735	1.542	0.272122	1.542	0.730149	1.542	0.635574
1.543	0.46498	1.543	0.44018	1.543	0.38806	1.543	0.308698	1.543	0.344783	1.543	0.374679	1.543	0.445376	1.543	0.281461	1.543	0.221985	1.543	0.272309	1.543	0.377922	1.543	0.33403	1.543	0.329766	1.543	0.272163	1.543	0.730181	1.543	0.635865
1.544	0.46504	1.544	0.440274	1.544	0.388249	1.544	0.3088	1.544	0.345049	1.544	0.375102	1.544	0.446008	1.544	0.281809	1.544	0.222256	1.544	0.272507	1.544	0.378018	1.544	0.334046	1.544	0.329801	1.544	0.2722	1.544	0.730219	1.544	0.636143
1.545	0.465113	1.545	0.440363	1.545	0.388438	1.545	0.308892	1.545	0.345309	1.545	0.375521	1.545	0.446624	1.545	0.282152	1.545	0.222524	1.545	0.272705	1.545	0.378102	1.545	0.334062	1.545	0.329842	1.545	0.272232	1.545	0.730265	1.545	0.63643
1.546	0.465163	1.546	0.440452	1.546	0.38862	1.546	0.308986	1.546	0.345567	1.546	0.375942	1.546	0.447249	1.546	0.282501	1.546	0.222787	1.546	0.272905	1.546	0.378199	1.546	0.334085	1.546	0.329877	1.546	0.272264	1.546	0.730298	1.546	0.636717
1.547	0.465208	1.547	0.440543	1.547	0.388799	1.547	0.309078	1.547	0.345822	1.547	0.376366	1.547	0.447882	1.547	0.28286	1.547	0.223047	1.547	0.273109	1.547	0.378303	1.547	0.334123	1.547	0.329911	1.547	0.272302	1.547	0.730317	1.547	0.637003
1.548	0.46526	1.548	0.44062	1.548	0.388972	1.548	0.309166	1.548	0.346074	1.548	0.376775	1.548	0.448495	1.548	0.283202	1.548	0.2233	1.548	0.273302	1.548	0.378395	1.548	0.334138	1.548	0.329942	1.548	0.27233	1.548	0.730304	1.548	0.637288
1.549	0.465292	1.549	0.440682	1.549	0.389134	1.549	0.309252	1.549	0.346317	1.549	0.377172	1.549	0.449108	1.549	0.283542	1.549	0.22355	1.549	0.273492	1.549	0.378483	1.549	0.334145	1.549	0.329974	1.549	0.272351	1.549	0.730278	1.549	0.637592
1.55	0.465331	1.55	0.440761	1.55	0.389308	1.55	0.309334	1.55	0.346573	1.55	0.377581	1.55	0.449703	1.55	0.283876	1.55	0.223794	1.55	0.273677	1.55	0.378578	1.55	0.334156	1.55	0.329998	1.55	0.272376	1.55	0.73023	1.55	0.637899
1.551	0.465389	1.551	0.440841	1.551	0.389491	1.551	0.309418	1.551	0.346832	1.551	0.377988	1.551	0.450276	1.551	0.2842	1.551	0.224036	1.551	0.273851	1.551	0.37867	1.551	0.334157	1.551	0.330014	1.551	0.272399	1.551	0.730181	1.551	0.63819
1.552	0.465431	1.552	0.440915	1.552	0.38966	1.552	0.309494	1.552	0.347087	1.552	0.378389	1.552	0.450849	1.552	0.284521	1.552	0.224265	1.552	0.27403	1.552	0.378753	1.552	0.334158	1.552	0.33003	1.552	0.272421	1.552	0.730144	1.552	0.638468
1.553	0.465461	1.553	0.440997	1.553	0.389823	1.553	0.309564	1.553	0.347348	1.553	0.378797	1.553	0.451416	1.553	0.284841	1.553	0.224483	1.553	0.274209	1.553	0.378839	1.553	0.334167	1.553	0.330041	1.553	0.272445	1.553	0.730106	1.553	0.638739
1.554	0.465484	1.554	0.441073	1.554	0.389994	1.554	0.309636	1.554	0.347604	1.554	0.3792	1.554	0.451978	1.554	0.285156	1.554	0.224701	1.554	0.274388	1.554	0.378928	1.554	0.334173	1.554	0.330057	1.554	0.272465	1.554	0.730074	1.554	0.638997
1.555	0.465498	1.555	0.441133	1.555	0.390158	1.555	0.309703	1.555	0.347856	1.555	0.37959	1.555	0.452533	1.555	0.285458	1.555	0.224904	1.555	0.274572	1.555	0.379002	1.555	0.334168	1.555	0.330076	1.555	0.272484	1.555	0.730059	1.555	0.639257
1.556	0.465515	1.556	0.441201	1.556	0.390326	1.556	0.309767	1.556	0.348106	1.556	0.379984	1.556	0.453085	1.556	0.28577	1.556	0.225119	1.556	0.274748	1.556	0.379083	1.556	0.334169	1.556	0.330093	1.556	0.272504	1.556	0.730072	1.556	0.639524
1.557	0.46552	1.557	0.441281	1.557	0.390512	1.557	0.309836	1.557	0.348358	1.557	0.380385	1.557	0.453631	1.557	0.28609	1.557	0.225347	1.557	0.274923	1.557	0.379183	1.557	0.33418	1.557	0.330114	1.557	0.272519	1.557	0.730096	1.557	0.639795
1.558	0.465531	1.558	0.441354	1.558	0.390688	1.558	0.309897	1.558	0.348598	1.558	0.380779	1.558	0.454172	1.558	0.286395	1.558	0.225556	1.558	0.275099	1.558	0.379271	1.558	0.33418	1.558	0.330127	1.558	0.272543	1.558	0.730075	1.558	0.640042
1.559	0.465545	1.559	0.441422	1.559	0.390854	1.559	0.309948	1.559	0.348822	1.559	0.381173	1.559	0.454711	1.559	0.286698	1.559	0.225758	1.559	0.275269	1.559	0.379355	1.559	0.334167	1.559	0.330136	1.559	0.272578	1.559	0.730042	1.559	0.640294
1.56	0.465561	1.56	0.441489	1.56	0.391021	1.56	0.310008	1.56	0.349053	1.56	0.381554	1.56	0.455244	1.56	0.287001	1.56	0.225962	1.56	0.275436	1.56	0.379431	1.56	0.334167	1.56	0.330145	1.56	0.272602	1.56	0.730023	1.56	0.640536
1.561	0.465578	1.561	0.441554	1.561	0.391192	1.561	0.310072	1.561	0.349282	1.561	0.381925	1.561	0.455768	1.561	0.28729	1.561	0.226156	1.561	0.275603	1.561	0.3795	1.561	0.334171	1.561	0.330151	1.561	0.272618	1.561	0.730008	1.561	0.640749
1.562	0.465599	1.562	0.441623	1.562	0.391358	1.562	0.310126	1.562	0.349516	1.562	0.382304	1.562	0.456292	1.562	0.287586	1.562	0.22635	1.562	0.27577	1.562	0.37957	1.562	0.33417	1.562	0.330152	1.562	0.272646	1.562	0.730013	1.562	0.64101
1.563	0.465624	1.563	0.44169	1.563	0.391518	1.563	0.310178	1.563	0.349754	1.563	0.382676	1.563	0.456814	1.563	0.287887	1.563	0.226552	1.563	0.27593	1.563	0.379632	1.563	0.334174	1.563	0.330148	1.563	0.272679	1.563	0.729997	1.563	0.641307
1.564	0.465654	1.564	0.441759	1.564	0.39168	1.564	0.310232	1.564	0.349989	1.564	0.383049	1.564	0.457334	1.564	0.288182	1.564	0.226742	1.564	0.276094	1.564	0.379701	1.564	0.334174	1.564	0.330145	1.564	0.27271	1.564	0.729962	1.564	0.641661
1.565	0.465691	1.565	0.441846	1.565	0.39184	1.565	0.31028	1.565	0.350228	1.565	0.383433	1.565	0.45786	1.565	0.288469	1.565	0.226919	1.565	0.276261	1.565	0.379781	1.565	0.334165	1.565	0.330135	1.565	0.27275	1.565	0.72993	1.565	0.642029
1.566	0.465717	1.566	0.441909	1.566	0.392001	1.566	0.310329	1.566	0.35046	1.566	0.383804	1.566	0.458369	1.566	0.288766	1.566	0.227098	1.566	0.276424	1.566	0.37985	1.566	0.334159	1.566	0.330134	1.566	0.272785	1.566	0.729875	1.566	0.642335
1.567	0.465745	1.567	0.441953	1.567	0.39216	1.567	0.310387	1.567	0.35068	1.567	0.384162	1.567	0.458866	1.567	0.289076	1.567	0.227275	1.567	0.276579	1.567	0.379905	1.567	0.334158	1.567	0.330141	1.567	0.272812	1.567	0.729816	1.567	0.642616
1.568	0.465769	1.568	0.44201	1.568	0.392321	1.568	0.310438	1.568	0.350912	1.568	0.384527	1.568	0.459356	1.568	0.289365	1.568	0.227449	1.568	0.276741	1.568	0.379974	1.568	0.334152	1.568	0.330141	1.568	0.272838	1.568	0.729744	1.568	0.642875
1.569	0.465782	1.569	0.442059	1.569	0.392487	1.569	0.310478	1.569	0.35115	1.569	0.384889	1.569	0.459824	1.569	0.289637	1.569	0.227622	1.569	0.2769	1.569	0.380051	1.569	0.334133	1.569	0.33014	1.569	0.272862	1.569	0.729659	1.569	0.643114
1.57	0.4658	1.57	0.442111	1.57	0.392644	1.57	0.310522	1.57	0.351379	1.57	0.385252	1.57	0.460308	1.57	0.289925	1.57	0.227793	1.57	0.277065	1.57	0.380123	1.57	0.334126	1.57	0.330142	1.57	0.272892	1.57	0.729617	1.57	0.643365
1.571	0.465825	1.571	0.442172	1.571	0.392794	1.571	0.310569	1.571	0.351606	1.571	0.38562	1.571	0.460795	1.571	0.290209	1.571	0.227956	1.571	0.277236	1.571	0.380199	1.571	0.334126	1.571	0.330142	1.571	0.272929	1.571	0.729581	1.571	0.64362
1.572	0.465844	1.572	0.442231	1.572	0.392954	1.572	0.310614	1.572	0.351838	1.572	0.385985	1.572	0.461279	1.572	0.290493	1.572	0.228123	1.572	0.277402	1.572	0.38028	1.572	0.334124	1.572	0.330146	1.572	0.272954	1.572	0.729577	1.572	0.643884
1.573	0.465853	1.573	0.442279	1.573	0.393118	1.573	0.31066	1.573	0.352067	1.573	0.386345	1.573	0.461772	1.573	0.290788	1.573	0.228291	1.573	0.277571	1.573	0.380361	1.573	0.334134	1.573	0.330154	1.573	0.272978	1.573	0.729596	1.573	0.64416
1.574	0.465867	1.574	0.442341	1.574	0.393282	1.574	0.310703	1.574	0.352299	1.574	0.386711	1.574	0.462255	1.574	0.291078	1.574	0.228456	1.574	0.277737	1.574	0.380445	1.574	0.334135	1.574	0.330163	1.574	0.273001	1.574	0.729619	1.574	0.64442
1.575	0.465883	1.575	0.442424	1.575	0.393457	1.575	0.310741	1.575	0.352541	1.575	0.387086	1.575	0.462735	1.575	0.291359	1.575	0.228622	1.575	0.277902	1.575	0.38054	1.575	0.33413	1.575	0.33017	1.575	0.273014	1.575	0.729649	1.575	0.644673
1.576	0.465903	1.576	0.442484	1.576	0.393618	1.576	0.310779	1.576	0.352771	1.576	0.387445	1.576	0.463202	1.576	0.29164	1.576	0.228783	1.576	0.278065	1.576	0.380627	1.576	0.334122	1.576	0.330177	1.576	0.273028	1.576	0.729668	1.576	0.644963
1.577	0.465917	1.577	0.442535	1.577	0.393772	1.577	0.310817	1.577	0.352995	1.577	0.387799	1.577	0.463656	1.577	0.291931	1.577	0.22894	1.577	0.278225	1.577	0.380707	1.577	0.3341	1.577	0.330183	1.577	0.273042	1.577	0.729679	1.577	0.645256
1.578	0.465948	1.578	0.442591	1.578	0.393926	1.578	0.310848	1.578	0.353216	1.578	0.388153	1.578	0.464113	1.578	0.29221	1.578	0.229097	1.578	0.278386	1.578	0.380788	1.578	0.334094	1.578	0.3302	1.578	0.273057	1.578	0.729673	1.578	0.645517
1.579	0.466004	1.579	0.442636	1.579	0.39407	1.579	0.310872	1.579	0.353427	1.579	0.388494	1.579	0.464567	1.579	0.292475	1.579	0.229259	1.579	0.278548	1.579	0.380873	1.579	0.334101	1.579	0.330229	1.579	0.273074	1.579	0.729666	1.579	0.645776
1.58	0.466031	1.58	0.44269	1.58	0.394223	1.58	0.310901	1.58	0.353649	1.58	0.388842	1.58	0.465013	1.58	0.292744	1.58	0.229405	1.58	0.278705	1.58	0.38095	1.58	0.334091	1.58	0.330243	1.58	0.273078	1.58	0.729646	1.58	0.645995
1.581	0.466051	1.581	0.442758	1.581	0.394385	1.581	0.310929	1.581	0.353884	1.581	0.3892	1.581	0.46546	1.581	0.293014	1.581	0.229531	1.581	0.278862	1.581	0.381028	1.581	0.334079	1.581	0.330255	1.581	0.27307	1.581	0.729615	1.581	0.646216
1.582	0.466076	1.582	0.442818	1.582	0.394535	1.582	0.310951	1.582	0.354097	1.582	0.389546	1.582	0.465902	1.582	0.29328	1.582	0.229673	1.582	0.279012	1.582	0.381098	1.582	0.334072	1.582	0.330272	1.582	0.273081	1.582	0.72953	1.582	0.646451
1.583	0.466087	1.583	0.442879	1.583	0.394684	1.583	0.310974	1.583	0.354299	1.583	0.389886	1.583	0.466327	1.583	0.293543	1.583	0.22981	1.583	0.27915	1.583	0.381159	1.583	0.334053	1.583	0.33028	1.583	0.273093	1.583	0.729434	1.583	0.646689
1.584	0.466096	1.584	0.442926	1.584	0.394833	1.584	0.310993	1.584	0.354506	1.584	0.390221	1.584	0.466759	1.584	0.293808	1.584	0.229949	1.584	0.279292	1.584	0.381223	1.584	0.334038	1.584	0.330297	1.584	0.273107	1.584	0.729349	1.584	0.646953
1.585	0.466107	1.585	0.44296	1.585	0.394965	1.585	0.310999	1.585	0.354694	1.585	0.390543	1.585	0.467197	1.585	0.294075	1.585	0.230105	1.585	0.279434	1.585	0.381285	1.585	0.334036	1.585	0.330336	1.585	0.273144	1.585	0.729276	1.585	0.647239
1.586	0.466126	1.586	0.443009	1.586	0.395117	1.586	0.311018	1.586	0.354901	1.586	0.390878	1.586	0.467626	1.586	0.294339	1.586	0.230248	1.586	0.279575	1.586	0.381345	1.586	0.334026	1.586	0.330354	1.586	0.273164	1.586	0.729194	1.586	0.647504
1.587	0.466132	1.587	0.443054	1.587	0.395288	1.587	0.311049	1.587	0.355134	1.587	0.391211	1.587	0.468052	1.587	0.294605	1.587	0.230377	1.587	0.279717	1.587	0.381401	1.587	0.334003	1.587	0.330357	1.587	0.273167	1.587	0.729098	1.587	0.647748
1.588	0.466149	1.588	0.443103	1.588	0.395439	1.588	0.311066	1.588	0.355344	1.588	0.391544	1.588	0.468468	1.588	0.294861	1.588	0.230511	1.588	0.279855	1.588	0.381462	1.588	0.33399	1.588	0.330368	1.588	0.273178	1.588	0.729026	1.588	0.648016
1.589	0.466191	1.589	0.443169	1.589	0.395593	1.589	0.31108	1.589	0.355542	1.589	0.391892	1.589	0.468869	1.589	0.295108	1.589	0.230649	1.589	0.279982	1.589	0.381516	1.589	0.333982	1.589	0.330375	1.589	0.273189	1.589	0.728953	1.589	0.648291
1.59	0.466217	1.59	0.443226	1.59	0.395743	1.59	0.311094	1.59	0.35575	1.59	0.392228	1.59	0.469277	1.59	0.29536	1.59	0.230781	1.59	0.28012	1.59	0.381584	1.59	0.333976	1.59	0.330386	1.59	0.273203	1.59	0.728895	1.59	0.648541
1.591	0.46623	1.591	0.443275	1.591	0.395875	1.591	0.311101	1.591	0.355953	1.591	0.392548	1.591	0.469687	1.591	0.295611	1.591	0.230906	1.591	0.280267	1.591	0.381668	1.591	0.333976	1.591	0.330408	1.591	0.273228	1.591	0.72888	1.591	0.648798
1.592	0.466256	1.592	0.443324	1.592	0.396011	1.592	0.311109	1.592	0.356154	1.592	0.392881	1.592	0.470088	1.592	0.295862	1.592	0.231033	1.592	0.280406	1.592	0.381738	1.592	0.333971	1.592	0.330419	1.592	0.273242	1.592	0.728875	1.592	0.649066
1.593	0.466284	1.593	0.443376	1.593	0.396149	1.593	0.311121	1.593	0.356364	1.593	0.393222	1.593	0.470492	1.593	0.296119	1.593	0.231157	1.593	0.280546	1.593	0.381809	1.593	0.333969	1.593	0.330424	1.593	0.273251	1.593	0.72886	1.593	0.649329
1.594	0.466312	1.594	0.44342	1.594	0.396287	1.594	0.311125	1.594	0.35657	1.594	0.393549	1.594	0.470889	1.594	0.296367	1.594	0.231283	1.594	0.280687	1.594	0.381878	1.594	0.333968	1.594	0.330429	1.594	0.273264	1.594	0.728863	1.594	0.649591
1.595	0.466354	1.595	0.443452	1.595	0.396419	1.595	0.311121	1.595	0.356768	1.595	0.393873	1.595	0.471272	1.595	0.296604	1.595	0.231412	1.595	0.280818	1.595	0.381934	1.595	0.333954	1.595	0.330432	1.595	0.273266	1.595	0.728905	1.595	0.649874
1.596	0.466381	1.596	0.443495	1.596	0.396561	1.596	0.311118	1.596	0.35697	1.596	0.394198	1.596	0.471651	1.596	0.296848	1.596	0.231534	1.596	0.280954	1.596	0.381998	1.596	0.333954	1.596	0.330434	1.596	0.273277	1.596	0.728901	1.596	0.65013
1.597	0.4664	1.597	0.443548	1.597	0.396724	1.597	0.311116	1.597	0.357179	1.597	0.394522	1.597	0.472027	1.597	0.297094	1.597	0.231655	1.597	0.281104	1.597	0.382073	1.597	0.33397	1.597	0.330432	1.597	0.273299	1.597	0.728866	1.597	0.650385
1.598	0.46642	1.598	0.443583	1.598	0.396861	1.598	0.311108	1.598	0.357381	1.598	0.394832	1.598	0.472403	1.598	0.297336	1.598	0.231768	1.598	0.281239	1.598	0.382134	1.598	0.333977	1.598	0.330435	1.598	0.273315	1.598	0.728845	1.598	0.650677
1.599	0.466437	1.599	0.443614	1.599	0.39698	1.599	0.311088	1.599	0.357574	1.599	0.395135	1.599	0.472769	1.599	0.297579	1.599	0.231869	1.599	0.281365	1.599	0.38219	1.599	0.333985	1.599	0.330439	1.599	0.273325	1.599	0.728851	1.599	0.65098
1.6	0.46645	1.6	0.443646	1.6	0.39711	1.6	0.311075	1.6	0.357768	1.6	0.39544	1.6	0.473136	1.6	0.297818	1.6	0.231976	1.6	0.281495	1.6	0.382241	1.6	0.333988	1.6	0.330438	1.6	0.27334	1.6	0.728887	1.6	0.651256
1.601	0.466464	1.601	0.44367	1.601	0.397235	1.601	0.311065	1.601	0.357965	1.601	0.395734	1.601	0.473503	1.601	0.298047	1.601	0.232084	1.601	0.281619	1.601	0.382283	1.601	0.333981	1.601	0.330439	1.601	0.273357	1.601	0.728941	1.601	0.651519
1.602	0.466473	1.602	0.44369	1.602	0.397356	1.602	0.311048	1.602	0.358153	1.602	0.396025	1.602	0.473871	1.602	0.298285	1.602	0.232188	1.602	0.281744	1.602	0.382325	1.602	0.333979	1.602	0.330437	1.602	0.273372	1.602	0.728958	1.602	0.651781
1.603	0.46647	1.603	0.443713	1.603	0.397485	1.603	0.31103	1.603	0.358336	1.603	0.396321	1.603	0.474245	1.603	0.29853	1.603	0.232297	1.603	0.28187	1.603	0.382363	1.603	0.333983	1.603	0.330427	1.603	0.273391	1.603	0.72895	1.603	0.652046
1.604	0.466475	1.604	0.44373	1.604	0.397609	1.604	0.311006	1.604	0.358517	1.604	0.396615	1.604	0.474603	1.604	0.298766	1.604	0.232399	1.604	0.282	1.604	0.3824	1.604	0.333982	1.604	0.330422	1.604	0.273403	1.604	0.728889	1.604	0.652293
1.605	0.46649	1.605	0.443738	1.605	0.397719	1.605	0.310969	1.605	0.358686	1.605	0.396901	1.605	0.474954	1.605	0.299003	1.605	0.23249	1.605	0.282132	1.605	0.382433	1.605	0.333983	1.605	0.330414	1.605	0.273406	1.605	0.728806	1.605	0.652537
1.606	0.466494	1.606	0.443743	1.606	0.397833	1.606	0.310942	1.606	0.358861	1.606	0.397186	1.606	0.475309	1.606	0.299236	1.606	0.232588	1.606	0.282262	1.606	0.382471	1.606	0.333977	1.606	0.330414	1.606	0.273409	1.606	0.72873	1.606	0.652793
1.607	0.466489	1.607	0.443737	1.607	0.397944	1.607	0.310923	1.607	0.359034	1.607	0.39747	1.607	0.47565	1.607	0.299452	1.607	0.232688	1.607	0.28239	1.607	0.382504	1.607	0.333958	1.607	0.330419	1.607	0.273405	1.607	0.728642	1.607	0.653077
1.608	0.466491	1.608	0.443747	1.608	0.398063	1.608	0.310898	1.608	0.35921	1.608	0.397756	1.608	0.475994	1.608	0.299677	1.608	0.232783	1.608	0.282526	1.608	0.382545	1.608	0.333951	1.608	0.330418	1.608	0.273409	1.608	0.728583	1.608	0.653383
1.609	0.466492	1.609	0.443759	1.609	0.398186	1.609	0.310874	1.609	0.359393	1.609	0.398036	1.609	0.47635	1.609	0.299902	1.609	0.23288	1.609	0.28267	1.609	0.382594	1.609	0.333949	1.609	0.330419	1.609	0.27342	1.609	0.728523	1.609	0.653677
1.61	0.466488	1.61	0.443767	1.61	0.398313	1.61	0.310847	1.61	0.359573	1.61	0.398328	1.61	0.4767	1.61	0.300138	1.61	0.232975	1.61	0.282805	1.61	0.382641	1.61	0.333947	1.61	0.330426	1.61	0.273426	1.61	0.728486	1.61	0.653965
1.611	0.46649	1.611	0.443778	1.611	0.398452	1.611	0.310818	1.611	0.359754	1.611	0.39863	1.611	0.47704	1.611	0.300384	1.611	0.233068	1.611	0.282937	1.611	0.382688	1.611	0.333954	1.611	0.330434	1.611	0.273431	1.611	0.728489	1.611	0.654238
1.612	0.466487	1.612	0.4438	1.612	0.398584	1.612	0.310784	1.612	0.359934	1.612	0.39893	1.612	0.477383	1.612	0.300625	1.612	0.233154	1.612	0.283075	1.612	0.382739	1.612	0.333953	1.612	0.330446	1.612	0.273442	1.612	0.728491	1.612	0.654498
1.613	0.466475	1.613	0.443823	1.613	0.398713	1.613	0.310745	1.613	0.360114	1.613	0.399237	1.613	0.477737	1.613	0.300881	1.613	0.233245	1.613	0.283218	1.613	0.382787	1.613	0.33395	1.613	0.330475	1.613	0.273461	1.613	0.728484	1.613	0.654772
1.614	0.46646	1.614	0.443842	1.614	0.398846	1.614	0.310707	1.614	0.36029	1.614	0.399538	1.614	0.47807	1.614	0.301111	1.614	0.233314	1.614	0.283342	1.614	0.382844	1.614	0.333935	1.614	0.330481	1.614	0.273464	1.614	0.728452	1.614	0.655061
1.615	0.466446	1.615	0.443869	1.615	0.398978	1.615	0.310658	1.615	0.360464	1.615	0.399835	1.615	0.47839	1.615	0.301315	1.615	0.233363	1.615	0.283463	1.615	0.382913	1.615	0.333909	1.615	0.330472	1.615	0.273462	1.615	0.728395	1.615	0.655358
1.616	0.46643	1.616	0.443892	1.616	0.399112	1.616	0.310622	1.616	0.360638	1.616	0.400137	1.616	0.478716	1.616	0.301535	1.616	0.233419	1.616	0.283587	1.616	0.382969	1.616	0.333892	1.616	0.330477	1.616	0.273466	1.616	0.72832	1.616	0.655654
1.617	0.466395	1.617	0.443899	1.617	0.39925	1.617	0.3106	1.617	0.360812	1.617	0.400442	1.617	0.479038	1.617	0.301754	1.617	0.233472	1.617	0.283696	1.617	0.383023	1.617	0.333874	1.617	0.330482	1.617	0.273461	1.617	0.728241	1.617	0.655925
1.618	0.466385	1.618	0.443924	1.618	0.399389	1.618	0.310569	1.618	0.360985	1.618	0.400746	1.618	0.47935	1.618	0.301961	1.618	0.233514	1.618	0.283807	1.618	0.383084	1.618	0.333851	1.618	0.330484	1.618	0.273455	1.618	0.728148	1.618	0.656152
1.619	0.466392	1.619	0.443969	1.619	0.399531	1.619	0.310539	1.619	0.361159	1.619	0.401059	1.619	0.479657	1.619	0.302165	1.619	0.233553	1.619	0.283925	1.619	0.383142	1.619	0.333829	1.619	0.330488	1.619	0.273452	1.619	0.728052	1.619	0.656362
1.62	0.466388	1.62	0.443994	1.62	0.399665	1.62	0.310509	1.62	0.361331	1.62	0.401363	1.62	0.479968	1.62	0.302379	1.62	0.233588	1.62	0.284044	1.62	0.383201	1.62	0.333809	1.62	0.330498	1.62	0.273455	1.62	0.727953	1.62	0.656549
1.621	0.466395	1.621	0.44401	1.621	0.399803	1.621	0.310478	1.621	0.361496	1.621	0.401659	1.621	0.480266	1.621	0.302592	1.621	0.233605	1.621	0.284153	1.621	0.383268	1.621	0.333782	1.621	0.330501	1.621	0.273458	1.621	0.727856	1.621	0.656717
1.622	0.46639	1.622	0.444029	1.622	0.39993	1.622	0.31044	1.622	0.361673	1.622	0.401957	1.622	0.480577	1.622	0.302799	1.622	0.233633	1.622	0.284271	1.622	0.383329	1.622	0.333762	1.622	0.330515	1.622	0.273462	1.622	0.727772	1.622	0.656889
1.623	0.466366	1.623	0.444043	1.623	0.400043	1.623	0.310396	1.623	0.361857	1.623	0.40226	1.623	0.480912	1.623	0.30301	1.623	0.233671	1.623	0.284398	1.623	0.383388	1.623	0.333749	1.623	0.330547	1.623	0.273471	1.623	0.72772	1.623	0.65708
1.624	0.466359	1.624	0.444059	1.624	0.400162	1.624	0.310359	1.624	0.362035	1.624	0.402549	1.624	0.481219	1.624	0.30322	1.624	0.233697	1.624	0.284521	1.624	0.383437	1.624	0.33374	1.624	0.330567	1.624	0.273484	1.624	0.727652	1.624	0.657287
1.625	0.466364	1.625	0.444081	1.625	0.400279	1.625	0.310323	1.625	0.362227	1.625	0.402831	1.625	0.481499	1.625	0.303406	1.625	0.233716	1.625	0.284636	1.625	0.383482	1.625	0.333731	1.625	0.33058	1.625	0.273494	1.625	0.727569	1.625	0.657497
1.626	0.46636	1.626	0.444096	1.626	0.400392	1.626	0.310282	1.626	0.362399	1.626	0.403112	1.626	0.481812	1.626	0.30362	1.626	0.23374	1.626	0.284767	1.626	0.383529	1.626	0.333731	1.626	0.330596	1.626	0.273504	1.626	0.727521	1.626	0.657708
1.627	0.466358	1.627	0.4441	1.627	0.400499	1.627	0.31025	1.627	0.362553	1.627	0.403376	1.627	0.482139	1.627	0.303866	1.627	0.233756	1.627	0.284915	1.627	0.383564	1.627	0.333746	1.627	0.330614	1.627	0.273524	1.627	0.72749	1.627	0.65795
1.628	0.466356	1.628	0.444112	1.628	0.400614	1.628	0.310207	1.628	0.362721	1.628	0.403647	1.628	0.482446	1.628	0.304084	1.628	0.233779	1.628	0.285052	1.628	0.383609	1.628	0.333755	1.628	0.330627	1.628	0.27354	1.628	0.727433	1.628	0.658231
1.629	0.466348	1.629	0.444138	1.629	0.400737	1.629	0.310153	1.629	0.362892	1.629	0.403926	1.629	0.482767	1.629	0.304292	1.629	0.233814	1.629	0.285197	1.629	0.383668	1.629	0.333768	1.629	0.330638	1.629	0.27355	1.629	0.727403	1.629	0.658525
1.63	0.466332	1.63	0.444147	1.63	0.400847	1.63	0.310104	1.63	0.36306	1.63	0.4042	1.63	0.483074	1.63	0.304511	1.63	0.23384	1.63	0.285328	1.63	0.38372	1.63	0.333774	1.63	0.33065	1.63	0.273559	1.63	0.727371	1.63	0.658789
1.631	0.466308	1.631	0.444144	1.631	0.400944	1.631	0.310051	1.631	0.363237	1.631	0.404463	1.631	0.483353	1.631	0.304725	1.631	0.233861	1.631	0.285449	1.631	0.383767	1.631	0.333786	1.631	0.330661	1.631	0.273573	1.631	0.727302	1.631	0.659051
1.632	0.466296	1.632	0.444153	1.632	0.401058	1.632	0.310006	1.632	0.363399	1.632	0.40474	1.632	0.483647	1.632	0.304932	1.632	0.233886	1.632	0.285566	1.632	0.383814	1.632	0.333779	1.632	0.330662	1.632	0.273585	1.632	0.727187	1.632	0.659274
1.633	0.466283	1.633	0.444162	1.633	0.401173	1.633	0.309965	1.633	0.363548	1.633	0.405029	1.633	0.483965	1.633	0.305144	1.633	0.233909	1.633	0.285679	1.633	0.383858	1.633	0.333747	1.633	0.33066	1.633	0.273596	1.633	0.727058	1.633	0.659475
1.634	0.466267	1.634	0.444161	1.634	0.40129	1.634	0.309925	1.634	0.363704	1.634	0.405304	1.634	0.484251	1.634	0.305353	1.634	0.233936	1.634	0.285787	1.634	0.383908	1.634	0.333738	1.634	0.330654	1.634	0.273595	1.634	0.726947	1.634	0.659669
1.635	0.466259	1.635	0.444161	1.635	0.401426	1.635	0.309892	1.635	0.363857	1.635	0.405578	1.635	0.484515	1.635	0.305546	1.635	0.233963	1.635	0.285881	1.635	0.383964	1.635	0.333732	1.635	0.330627	1.635	0.273586	1.635	0.726845	1.635	0.659849
1.636	0.466246	1.636	0.444165	1.636	0.401546	1.636	0.309854	1.636	0.364013	1.636	0.405858	1.636	0.484791	1.636	0.305751	1.636	0.233998	1.636	0.285982	1.636	0.384012	1.636	0.333716	1.636	0.330627	1.636	0.273582	1.636	0.72675	1.636	0.660032
1.637	0.466221	1.637	0.444157	1.637	0.401648	1.637	0.309808	1.637	0.364171	1.637	0.406129	1.637	0.48506	1.637	0.305975	1.637	0.234041	1.637	0.286085	1.637	0.384056	1.637	0.333713	1.637	0.33065	1.637	0.273571	1.637	0.726684	1.637	0.660189
1.638	0.466207	1.638	0.444158	1.638	0.401764	1.638	0.309767	1.638	0.364329	1.638	0.406403	1.638	0.485323	1.638	0.306174	1.638	0.234082	1.638	0.286185	1.638	0.384101	1.638	0.333703	1.638	0.330647	1.638	0.273558	1.638	0.726619	1.638	0.66035
1.639	0.466206	1.639	0.444173	1.639	0.401886	1.639	0.309731	1.639	0.364489	1.639	0.406682	1.639	0.485582	1.639	0.306352	1.639	0.234114	1.639	0.286282	1.639	0.384139	1.639	0.333671	1.639	0.330631	1.639	0.273547	1.639	0.726562	1.639	0.660544
1.64	0.466196	1.64	0.444183	1.64	0.402005	1.64	0.309695	1.64	0.364648	1.64	0.406966	1.64	0.48585	1.64	0.306553	1.64	0.234174	1.64	0.286388	1.64	0.384182	1.64	0.333656	1.64	0.330641	1.64	0.273546	1.64	0.726483	1.64	0.660733
1.641	0.466182	1.641	0.444195	1.641	0.402132	1.641	0.309665	1.641	0.36481	1.641	0.407248	1.641	0.48612	1.641	0.30676	1.641	0.234252	1.641	0.286495	1.641	0.38423	1.641	0.333656	1.641	0.330649	1.641	0.273539	1.641	0.726373	1.641	0.660938
1.642	0.466171	1.642	0.444201	1.642	0.402254	1.642	0.309631	1.642	0.364972	1.642	0.407536	1.642	0.48638	1.642	0.306957	1.642	0.234321	1.642	0.286606	1.642	0.384279	1.642	0.333643	1.642	0.330652	1.642	0.273537	1.642	0.726287	1.642	0.661179
1.643	0.466161	1.643	0.444205	1.643	0.402366	1.643	0.309591	1.643	0.365131	1.643	0.407835	1.643	0.486638	1.643	0.307155	1.643	0.234402	1.643	0.286728	1.643	0.38433	1.643	0.333625	1.643	0.330676	1.643	0.273544	1.643	0.726207	1.643	0.661419
1.644	0.466145	1.644	0.444214	1.644	0.402484	1.644	0.309556	1.644	0.365295	1.644	0.40813	1.644	0.486906	1.644	0.307368	1.644	0.23449	1.644	0.286843	1.644	0.384376	1.644	0.333612	1.644	0.3307	1.644	0.273559	1.644	0.726136	1.644	0.661683
1.645	0.466122	1.645	0.444221	1.645	0.4026	1.645	0.309523	1.645	0.365468	1.645	0.408419	1.645	0.487166	1.645	0.307587	1.645	0.234574	1.645	0.286956	1.645	0.384418	1.645	0.333601	1.645	0.330712	1.645	0.273582	1.645	0.726056	1.645	0.661947
1.646	0.466114	1.646	0.444226	1.646	0.402725	1.646	0.309489	1.646	0.365628	1.646	0.408718	1.646	0.487427	1.646	0.307796	1.646	0.234656	1.646	0.287065	1.646	0.384472	1.646	0.333577	1.646	0.330724	1.646	0.27359	1.646	0.725972	1.646	0.662209
1.647	0.466115	1.647	0.444231	1.647	0.402865	1.647	0.309459	1.647	0.365786	1.647	0.40903	1.647	0.487705	1.647	0.308016	1.647	0.234754	1.647	0.287172	1.647	0.384531	1.647	0.333541	1.647	0.330754	1.647	0.273604	1.647	0.725892	1.647	0.662467
1.648	0.466107	1.648	0.444241	1.648	0.402986	1.648	0.309421	1.648	0.365944	1.648	0.409325	1.648	0.487969	1.648	0.30823	1.648	0.234844	1.648	0.287284	1.648	0.384583	1.648	0.333524	1.648	0.330769	1.648	0.273614	1.648	0.725842	1.648	0.662689
1.649	0.466102	1.649	0.444252	1.649	0.403102	1.649	0.309374	1.649	0.36609	1.649	0.409621	1.649	0.488222	1.649	0.30843	1.649	0.234924	1.649	0.287394	1.649	0.38464	1.649	0.333511	1.649	0.330767	1.649	0.273605	1.649	0.725783	1.649	0.662875
1.65	0.466094	1.65	0.444258	1.65	0.403227	1.65	0.309342	1.65	0.366249	1.65	0.409906	1.65	0.488463	1.65	0.308628	1.65	0.234997	1.65	0.287509	1.65	0.384695	1.65	0.333486	1.65	0.330765	1.65	0.273606	1.65	0.725727	1.65	0.663058
1.651	0.466078	1.651	0.444271	1.651	0.403349	1.651	0.309318	1.651	0.366418	1.651	0.410176	1.651	0.488695	1.651	0.308833	1.651	0.235087	1.651	0.287631	1.651	0.384742	1.651	0.333468	1.651	0.330763	1.651	0.273616	1.651	0.725678	1.651	0.663224
1.652	0.466067	1.652	0.444273	1.652	0.40346	1.652	0.30928	1.652	0.366574	1.652	0.410451	1.652	0.488941	1.652	0.309035	1.652	0.235137	1.652	0.287747	1.652	0.38479	1.652	0.333454	1.652	0.330769	1.652	0.273629	1.652	0.725628	1.652	0.66338
1.653	0.466072	1.653	0.444264	1.653	0.403578	1.653	0.309249	1.653	0.366734	1.653	0.410727	1.653	0.48918	1.653	0.30922	1.653	0.23517	1.653	0.287862	1.653	0.384845	1.653	0.333427	1.653	0.330767	1.653	0.27364	1.653	0.725569	1.653	0.663545
1.654	0.466052	1.654	0.444254	1.654	0.40369	1.654	0.309209	1.654	0.366881	1.654	0.411002	1.654	0.489412	1.654	0.30941	1.654	0.235169	1.654	0.287972	1.654	0.38489	1.654	0.333406	1.654	0.330765	1.654	0.27365	1.654	0.725465	1.654	0.663721
1.655	0.466006	1.655	0.444238	1.655	0.40378	1.655	0.309154	1.655	0.367003	1.655	0.411269	1.655	0.489655	1.655	0.309607	1.655	0.23514	1.655	0.288075	1.655	0.384918	1.655	0.333402	1.655	0.330783	1.655	0.273668	1.655	0.725321	1.655	0.663876
1.656	0.465982	1.656	0.444234	1.656	0.403892	1.656	0.309108	1.656	0.367155	1.656	0.411547	1.656	0.489892	1.656	0.309803	1.656	0.235091	1.656	0.288183	1.656	0.384965	1.656	0.333386	1.656	0.330778	1.656	0.273689	1.656	0.725183	1.656	0.66406
1.657	0.465961	1.657	0.444219	1.657	0.404027	1.657	0.309065	1.657	0.367316	1.657	0.411837	1.657	0.490114	1.657	0.309991	1.657	0.235014	1.657	0.28829	1.657	0.385019	1.657	0.333356	1.657	0.330745	1.657	0.273707	1.657	0.725036	1.657	0.664274
1.658	0.465937	1.658	0.444223	1.658	0.404145	1.658	0.309022	1.658	0.367474	1.658	0.412107	1.658	0.490339	1.658	0.310178	1.658	0.234915	1.658	0.288398	1.658	0.385072	1.658	0.333339	1.658	0.330745	1.658	0.273721	1.658	0.724867	1.658	0.664464
1.659	0.465922	1.659	0.444254	1.659	0.404256	1.659	0.30898	1.659	0.367652	1.659	0.412377	1.659	0.490576	1.659	0.310373	1.659	0.234798	1.659	0.288512	1.659	0.385139	1.659	0.333335	1.659	0.330754	1.659	0.273742	1.659	0.724702	1.659	0.664648
1.66	0.465899	1.66	0.444258	1.66	0.404368	1.66	0.308934	1.66	0.367811	1.66	0.41264	1.66	0.490803	1.66	0.310562	1.66	0.234657	1.66	0.288622	1.66	0.385186	1.66	0.333325	1.66	0.330771	1.66	0.273764	1.66	0.724572	1.66	0.664836
1.661	0.465862	1.661	0.444257	1.661	0.404476	1.661	0.30889	1.661	0.367954	1.661	0.412882	1.661	0.491017	1.661	0.310739	1.661	0.234477	1.661	0.288729	1.661	0.385216	1.661	0.333311	1.661	0.330811	1.661	0.273778	1.661	0.724475	1.661	0.665025
1.662	0.465841	1.662	0.444259	1.662	0.404586	1.662	0.308844	1.662	0.3681	1.662	0.413137	1.662	0.491237	1.662	0.310926	1.662	0.234299	1.662	0.288831	1.662	0.385264	1.662	0.333282	1.662	0.330823	1.662	0.273793	1.662	0.724383	1.662	0.665242
1.663	0.465824	1.663	0.444245	1.663	0.404699	1.663	0.308796	1.663	0.368255	1.663	0.413398	1.663	0.491452	1.663	0.311107	1.663	0.234115	1.663	0.288939	1.663	0.385305	1.663	0.333263	1.663	0.330831	1.663	0.273805	1.663	0.724284	1.663	0.665472
1.664	0.4658	1.664	0.444256	1.664	0.404819	1.664	0.308753	1.664	0.368408	1.664	0.413666	1.664	0.491672	1.664	0.311278	1.664	0.233931	1.664	0.289052	1.664	0.385364	1.664	0.333244	1.664	0.330842	1.664	0.273805	1.664	0.724214	1.664	0.665684
1.665	0.465786	1.665	0.44426	1.665	0.404923	1.665	0.308715	1.665	0.368553	1.665	0.413927	1.665	0.491891	1.665	0.31146	1.665	0.233746	1.665	0.289167	1.665	0.385422	1.665	0.333234	1.665	0.330858	1.665	0.27381	1.665	0.724144	1.665	0.66588
1.666	0.465771	1.666	0.444237	1.666	0.40501	1.666	0.308668	1.666	0.368699	1.666	0.414167	1.666	0.492089	1.666	0.311651	1.666	0.233544	1.666	0.28927	1.666	0.385455	1.666	0.333232	1.666	0.33087	1.666	0.273812	1.666	0.72407	1.666	0.666051
1.667	0.465749	1.667	0.444223	1.667	0.405111	1.667	0.308618	1.667	0.368845	1.667	0.4144	1.667	0.492284	1.667	0.311829	1.667	0.233345	1.667	0.28937	1.667	0.385487	1.667	0.333219	1.667	0.330883	1.667	0.273809	1.667	0.723993	1.667	0.666214
1.668	0.465732	1.668	0.444205	1.668	0.405208	1.668	0.30857	1.668	0.368984	1.668	0.414622	1.668	0.49247	1.668	0.311991	1.668	0.233159	1.668	0.28947	1.668	0.385507	1.668	0.333203	1.668	0.330903	1.668	0.273816	1.668	0.723889	1.668	0.66641
1.669	0.465717	1.669	0.444179	1.669	0.405292	1.669	0.308518	1.669	0.369124	1.669	0.414851	1.669	0.492649	1.669	0.312168	1.669	0.232974	1.669	0.289566	1.669	0.385534	1.669	0.333179	1.669	0.33091	1.669	0.273814	1.669	0.72375	1.669	0.666626
1.67	0.465712	1.67	0.444166	1.67	0.405386	1.67	0.308459	1.67	0.369261	1.67	0.415099	1.67	0.49286	1.67	0.312362	1.67	0.232802	1.67	0.289677	1.67	0.385578	1.67	0.333165	1.67	0.330926	1.67	0.273822	1.67	0.723616	1.67	0.666899
1.671	0.465713	1.671	0.444161	1.671	0.405488	1.671	0.308406	1.671	0.369401	1.671	0.415355	1.671	0.493077	1.671	0.312535	1.671	0.232639	1.671	0.289789	1.671	0.38562	1.671	0.333164	1.671	0.330954	1.671	0.273838	1.671	0.723485	1.671	0.667175
1.672	0.465706	1.672	0.444157	1.672	0.405578	1.672	0.308358	1.672	0.369554	1.672	0.4156	1.672	0.49326	1.672	0.31271	1.672	0.232481	1.672	0.289884	1.672	0.385665	1.672	0.333157	1.672	0.330967	1.672	0.27384	1.672	0.723339	1.672	0.667418
1.673	0.465698	1.673	0.444146	1.673	0.405668	1.673	0.308308	1.673	0.369699	1.673	0.41583	1.673	0.493432	1.673	0.3129	1.673	0.232343	1.673	0.289982	1.673	0.385711	1.673	0.333157	1.673	0.330977	1.673	0.273852	1.673	0.723209	1.673	0.667667
1.674	0.465694	1.674	0.444132	1.674	0.405768	1.674	0.30827	1.674	0.369835	1.674	0.416065	1.674	0.493603	1.674	0.313073	1.674	0.232235	1.674	0.290079	1.674	0.385751	1.674	0.333157	1.674	0.330983	1.674	0.273871	1.674	0.723138	1.674	0.667896
1.675	0.465686	1.675	0.444115	1.675	0.40586	1.675	0.308239	1.675	0.36998	1.675	0.416295	1.675	0.493763	1.675	0.313244	1.675	0.232141	1.675	0.29018	1.675	0.385789	1.675	0.333159	1.675	0.331002	1.675	0.27389	1.675	0.72309	1.675	0.668112
1.676	0.465682	1.676	0.444096	1.676	0.405951	1.676	0.308208	1.676	0.370128	1.676	0.416532	1.676	0.493934	1.676	0.313428	1.676	0.232057	1.676	0.290289	1.676	0.38583	1.676	0.333164	1.676	0.331032	1.676	0.273925	1.676	0.72304	1.676	0.668313
1.677	0.465682	1.677	0.444087	1.677	0.406054	1.677	0.30818	1.677	0.370271	1.677	0.416791	1.677	0.49411	1.677	0.313597	1.677	0.232002	1.677	0.290388	1.677	0.385873	1.677	0.33316	1.677	0.331052	1.677	0.273953	1.677	0.722975	1.677	0.668488
1.678	0.465663	1.678	0.444077	1.678	0.406157	1.678	0.308154	1.678	0.370412	1.678	0.41703	1.678	0.494265	1.678	0.313754	1.678	0.231967	1.678	0.290476	1.678	0.385903	1.678	0.333166	1.678	0.331088	1.678	0.273973	1.678	0.722904	1.678	0.668671
1.679	0.465641	1.679	0.444068	1.679	0.406248	1.679	0.308117	1.679	0.370548	1.679	0.417259	1.679	0.494411	1.679	0.31392	1.679	0.231936	1.679	0.290562	1.679	0.385942	1.679	0.333182	1.679	0.331126	1.679	0.27399	1.679	0.722836	1.679	0.668863
1.68	0.465624	1.68	0.444057	1.68	0.40635	1.68	0.308079	1.68	0.37069	1.68	0.417504	1.68	0.494567	1.68	0.3141	1.68	0.231926	1.68	0.290651	1.68	0.38599	1.68	0.333185	1.68	0.331161	1.68	0.274008	1.68	0.722769	1.68	0.669054
1.681	0.465604	1.681	0.44403	1.681	0.406457	1.681	0.308041	1.681	0.370835	1.681	0.417727	1.681	0.494731	1.681	0.314274	1.681	0.231932	1.681	0.290754	1.681	0.386026	1.681	0.333193	1.681	0.331209	1.681	0.274026	1.681	0.722686	1.681	0.669232
1.682	0.465581	1.682	0.444014	1.682	0.406559	1.682	0.308011	1.682	0.370988	1.682	0.417941	1.682	0.494876	1.682	0.314423	1.682	0.231944	1.682	0.290858	1.682	0.386069	1.682	0.333197	1.682	0.331243	1.682	0.274036	1.682	0.722596	1.682	0.669387
1.683	0.465562	1.683	0.444	1.683	0.40666	1.683	0.307993	1.683	0.37115	1.683	0.41818	1.683	0.495016	1.683	0.314582	1.683	0.231987	1.683	0.290952	1.683	0.386119	1.683	0.333184	1.683	0.331266	1.683	0.274053	1.683	0.722506	1.683	0.669559
1.684	0.465548	1.684	0.443977	1.684	0.406754	1.684	0.307955	1.684	0.37129	1.684	0.418405	1.684	0.495154	1.684	0.314753	1.684	0.232045	1.684	0.291053	1.684	0.386171	1.684	0.333192	1.684	0.331301	1.684	0.274073	1.684	0.722423	1.684	0.669751
1.685	0.465528	1.685	0.443962	1.685	0.406853	1.685	0.307911	1.685	0.37142	1.685	0.418611	1.685	0.495282	1.685	0.314903	1.685	0.232094	1.685	0.291145	1.685	0.38622	1.685	0.333209	1.685	0.33133	1.685	0.274086	1.685	0.722356	1.685	0.669947
1.686	0.465503	1.686	0.443944	1.686	0.406944	1.686	0.307861	1.686	0.371552	1.686	0.418825	1.686	0.495425	1.686	0.315076	1.686	0.232158	1.686	0.291233	1.686	0.386268	1.686	0.333211	1.686	0.331372	1.686	0.274106	1.686	0.72225	1.686	0.670143
1.687	0.465481	1.687	0.443921	1.687	0.407028	1.687	0.3078	1.687	0.371683	1.687	0.419042	1.687	0.495569	1.687	0.315252	1.687	0.232226	1.687	0.291336	1.687	0.386333	1.687	0.333214	1.687	0.331411	1.687	0.274124	1.687	0.722108	1.687	0.670345
1.688	0.465463	1.688	0.443914	1.688	0.407135	1.688	0.307762	1.688	0.371813	1.688	0.419259	1.688	0.495686	1.688	0.315384	1.688	0.232292	1.688	0.291426	1.688	0.386384	1.688	0.333216	1.688	0.331412	1.688	0.274135	1.688	0.721977	1.688	0.670621
1.689	0.46543	1.689	0.443909	1.689	0.407238	1.689	0.307725	1.689	0.371948	1.689	0.419473	1.689	0.495794	1.689	0.315521	1.689	0.232373	1.689	0.291505	1.689	0.38643	1.689	0.333209	1.689	0.331412	1.689	0.27415	1.689	0.72187	1.689	0.670914
1.69	0.465392	1.69	0.443888	1.69	0.407334	1.69	0.307667	1.69	0.372085	1.69	0.419681	1.69	0.495906	1.69	0.315682	1.69	0.232457	1.69	0.291604	1.69	0.3865	1.69	0.333206	1.69	0.331417	1.69	0.274166	1.69	0.721731	1.69	0.67118
1.691	0.465369	1.691	0.443872	1.691	0.407444	1.691	0.307613	1.691	0.372215	1.691	0.419883	1.691	0.496014	1.691	0.315833	1.691	0.232535	1.691	0.2917	1.691	0.386556	1.691	0.333215	1.691	0.331421	1.691	0.274186	1.691	0.721572	1.691	0.671442
1.692	0.465343	1.692	0.44386	1.692	0.407522	1.692	0.307575	1.692	0.372343	1.692	0.420071	1.692	0.496118	1.692	0.315967	1.692	0.232609	1.692	0.291783	1.692	0.386604	1.692	0.333237	1.692	0.331434	1.692	0.274197	1.692	0.721385	1.692	0.671655
1.693	0.465311	1.693	0.44384	1.693	0.407608	1.693	0.307529	1.693	0.372478	1.693	0.42027	1.693	0.496217	1.693	0.316114	1.693	0.232691	1.693	0.291869	1.693	0.386652	1.693	0.333245	1.693	0.331442	1.693	0.27421	1.693	0.721203	1.693	0.671854
1.694	0.465292	1.694	0.443834	1.694	0.407705	1.694	0.307497	1.694	0.372625	1.694	0.420492	1.694	0.496309	1.694	0.316252	1.694	0.232777	1.694	0.291942	1.694	0.386686	1.694	0.333254	1.694	0.331435	1.694	0.27422	1.694	0.721084	1.694	0.67205
1.695	0.465256	1.695	0.443823	1.695	0.407795	1.695	0.307457	1.695	0.372763	1.695	0.420692	1.695	0.496389	1.695	0.316388	1.695	0.232863	1.695	0.292017	1.695	0.386723	1.695	0.333269	1.695	0.331444	1.695	0.274236	1.695	0.720982	1.695	0.672243
1.696	0.4652	1.696	0.443799	1.696	0.40788	1.696	0.307392	1.696	0.372896	1.696	0.420878	1.696	0.496473	1.696	0.316548	1.696	0.232957	1.696	0.292098	1.696	0.38676	1.696	0.333281	1.696	0.331475	1.696	0.274258	1.696	0.720917	1.696	0.672407
1.697	0.465148	1.697	0.443771	1.697	0.407963	1.697	0.307338	1.697	0.373027	1.697	0.421069	1.697	0.496536	1.697	0.31669	1.697	0.233047	1.697	0.292176	1.697	0.386802	1.697	0.333282	1.697	0.331486	1.697	0.274275	1.697	0.720853	1.697	0.672568
1.698	0.46509	1.698	0.443745	1.698	0.408039	1.698	0.307298	1.698	0.373152	1.698	0.421256	1.698	0.49657	1.698	0.316807	1.698	0.23313	1.698	0.292253	1.698	0.386845	1.698	0.333284	1.698	0.331485	1.698	0.274293	1.698	0.720792	1.698	0.672732
1.699	0.465029	1.699	0.443715	1.699	0.408119	1.699	0.307245	1.699	0.37328	1.699	0.421435	1.699	0.496605	1.699	0.316933	1.699	0.233213	1.699	0.292328	1.699	0.386888	1.699	0.333289	1.699	0.331499	1.699	0.274309	1.699	0.720733	1.699	0.67289
1.7	0.464958	1.7	0.443675	1.7	0.408198	1.7	0.30718	1.7	0.373412	1.7	0.421622	1.7	0.496633	1.7	0.317065	1.7	0.233302	1.7	0.292404	1.7	0.386933	1.7	0.333279	1.7	0.331505	1.7	0.27432	1.7	0.720692	1.7	0.673049
1.701	0.464904	1.701	0.443635	1.701	0.408283	1.701	0.307124	1.701	0.373536	1.701	0.421798	1.701	0.496654	1.701	0.317183	1.701	0.23338	1.701	0.292471	1.701	0.386979	1.701	0.333275	1.701	0.331518	1.701	0.274335	1.701	0.720695	1.701	0.673252
1.702	0.46487	1.702	0.443601	1.702	0.408376	1.702	0.30707	1.702	0.373655	1.702	0.421959	1.702	0.496667	1.702	0.317296	1.702	0.233462	1.702	0.292531	1.702	0.387023	1.702	0.333287	1.702	0.331557	1.702	0.274354	1.702	0.720663	1.702	0.673515
1.703	0.46481	1.703	0.443557	1.703	0.408456	1.703	0.307004	1.703	0.373772	1.703	0.422115	1.703	0.496679	1.703	0.317407	1.703	0.233525	1.703	0.292593	1.703	0.387068	1.703	0.333295	1.703	0.33158	1.703	0.274368	1.703	0.720627	1.703	0.673788
1.704	0.464739	1.704	0.443494	1.704	0.408535	1.704	0.30693	1.704	0.373875	1.704	0.42226	1.704	0.496684	1.704	0.317508	1.704	0.233582	1.704	0.292645	1.704	0.387113	1.704	0.333302	1.704	0.331596	1.704	0.274384	1.704	0.720514	1.704	0.674028
1.705	0.464678	1.705	0.44345	1.705	0.408614	1.705	0.306868	1.705	0.373991	1.705	0.422416	1.705	0.496679	1.705	0.317603	1.705	0.233613	1.705	0.292711	1.705	0.387161	1.705	0.333302	1.705	0.331603	1.705	0.274396	1.705	0.720378	1.705	0.674266
1.706	0.464606	1.706	0.443428	1.706	0.408687	1.706	0.306809	1.706	0.374122	1.706	0.422585	1.706	0.496658	1.706	0.317687	1.706	0.23362	1.706	0.292786	1.706	0.387215	1.706	0.333301	1.706	0.331599	1.706	0.274401	1.706	0.720272	1.706	0.674463
1.707	0.464537	1.707	0.443376	1.707	0.408755	1.707	0.306733	1.707	0.374226	1.707	0.422726	1.707	0.496648	1.707	0.317786	1.707	0.233616	1.707	0.292848	1.707	0.387255	1.707	0.333304	1.707	0.331605	1.707	0.27441	1.707	0.720174	1.707	0.674649
1.708	0.464484	1.708	0.443311	1.708	0.408822	1.708	0.306662	1.708	0.374315	1.708	0.422852	1.708	0.496633	1.708	0.317897	1.708	0.233595	1.708	0.292911	1.708	0.387288	1.708	0.333301	1.708	0.33161	1.708	0.274421	1.708	0.720074	1.708	0.674833
1.709	0.464428	1.709	0.443252	1.709	0.408885	1.709	0.306584	1.709	0.374423	1.709	0.422991	1.709	0.496618	1.709	0.317991	1.709	0.233563	1.709	0.292969	1.709	0.387325	1.709	0.3333	1.709	0.33161	1.709	0.274425	1.709	0.719965	1.709	0.675015
1.71	0.464358	1.71	0.443179	1.71	0.408945	1.71	0.306486	1.71	0.374522	1.71	0.423118	1.71	0.49663	1.71	0.318093	1.71	0.233516	1.71	0.293012	1.71	0.387356	1.71	0.333317	1.71	0.331616	1.71	0.27443	1.71	0.719879	1.71	0.675216
1.711	0.464299	1.711	0.443107	1.711	0.408996	1.711	0.306394	1.711	0.374624	1.711	0.423242	1.711	0.496598	1.711	0.31818	1.711	0.23346	1.711	0.293062	1.711	0.387385	1.711	0.333309	1.711	0.331615	1.711	0.274428	1.711	0.719794	1.711	0.675418
1.712	0.464266	1.712	0.443047	1.712	0.40904	1.712	0.306305	1.712	0.374748	1.712	0.423381	1.712	0.496537	1.712	0.318242	1.712	0.233392	1.712	0.29312	1.712	0.387416	1.712	0.333278	1.712	0.331602	1.712	0.274406	1.712	0.719696	1.712	0.675673
1.713	0.464198	1.713	0.442979	1.713	0.409085	1.713	0.306213	1.713	0.374853	1.713	0.42351	1.713	0.496479	1.713	0.318313	1.713	0.23331	1.713	0.293168	1.713	0.387446	1.713	0.333263	1.713	0.331594	1.713	0.274404	1.713	0.719579	1.713	0.675927
1.714	0.464101	1.714	0.442892	1.714	0.40912	1.714	0.30611	1.714	0.374938	1.714	0.423625	1.714	0.496401	1.714	0.318396	1.714	0.233216	1.714	0.293205	1.714	0.387469	1.714	0.333247	1.714	0.331585	1.714	0.274413	1.714	0.719478	1.714	0.676153
1.715	0.464035	1.715	0.442816	1.715	0.409156	1.715	0.306016	1.715	0.375035	1.715	0.423737	1.715	0.496327	1.715	0.318461	1.715	0.233121	1.715	0.293256	1.715	0.387494	1.715	0.33323	1.715	0.331586	1.715	0.274413	1.715	0.71939	1.715	0.676391
1.716	0.463981	1.716	0.442756	1.716	0.40919	1.716	0.305934	1.716	0.375143	1.716	0.423856	1.716	0.496263	1.716	0.318512	1.716	0.233003	1.716	0.293318	1.716	0.387528	1.716	0.333221	1.716	0.331589	1.716	0.274418	1.716	0.719303	1.716	0.676652
1.717	0.463899	1.717	0.442673	1.717	0.409235	1.717	0.305841	1.717	0.375228	1.717	0.423955	1.717	0.496179	1.717	0.318568	1.717	0.232899	1.717	0.293359	1.717	0.387544	1.717	0.333207	1.717	0.331596	1.717	0.27442	1.717	0.719227	1.717	0.67691
1.718	0.463822	1.718	0.442581	1.718	0.409285	1.718	0.305745	1.718	0.3753	1.718	0.424036	1.718	0.496082	1.718	0.318622	1.718	0.232808	1.718	0.2934	1.718	0.387545	1.718	0.333188	1.718	0.33161	1.718	0.274409	1.718	0.719154	1.718	0.677101
1.719	0.463736	1.719	0.44248	1.719	0.409318	1.719	0.305639	1.719	0.375376	1.719	0.424114	1.719	0.495965	1.719	0.318663	1.719	0.232691	1.719	0.293433	1.719	0.387559	1.719	0.333167	1.719	0.331624	1.719	0.274407	1.719	0.719072	1.719	0.677281
1.72	0.463624	1.72	0.442371	1.72	0.409361	1.72	0.305525	1.72	0.375445	1.72	0.424194	1.72	0.495835	1.72	0.318702	1.72	0.232568	1.72	0.293443	1.72	0.387578	1.72	0.333151	1.72	0.331642	1.72	0.274424	1.72	0.718947	1.72	0.677435
1.721	0.463513	1.721	0.442245	1.721	0.409384	1.721	0.305407	1.721	0.375504	1.721	0.42425	1.721	0.495691	1.721	0.318732	1.721	0.232442	1.721	0.293467	1.721	0.387578	1.721	0.333124	1.721	0.331648	1.721	0.274413	1.721	0.718798	1.721	0.677577
1.722	0.46341	1.722	0.442102	1.722	0.409381	1.722	0.30528	1.722	0.375563	1.722	0.42428	1.722	0.495526	1.722	0.318746	1.722	0.232298	1.722	0.293507	1.722	0.387574	1.722	0.333087	1.722	0.331662	1.722	0.27439	1.722	0.718622	1.722	0.677747
1.723	0.463314	1.723	0.441968	1.723	0.409383	1.723	0.305155	1.723	0.37561	1.723	0.424306	1.723	0.495389	1.723	0.318771	1.723	0.232169	1.723	0.29353	1.723	0.387568	1.723	0.333061	1.723	0.331652	1.723	0.274374	1.723	0.718447	1.723	0.677927
1.724	0.463183	1.724	0.441824	1.724	0.409387	1.724	0.305026	1.724	0.375645	1.724	0.424341	1.724	0.495208	1.724	0.318778	1.724	0.232033	1.724	0.29353	1.724	0.387556	1.724	0.333013	1.724	0.331626	1.724	0.274333	1.724	0.718326	1.724	0.678121
1.725	0.463036	1.725	0.441661	1.725	0.409378	1.725	0.304886	1.725	0.375666	1.725	0.42437	1.725	0.49503	1.725	0.31877	1.725	0.23189	1.725	0.293522	1.725	0.387544	1.725	0.332957	1.725	0.331612	1.725	0.274285	1.725	0.718204	1.725	0.678317
1.726	0.462897	1.726	0.441514	1.726	0.409364	1.726	0.304734	1.726	0.375681	1.726	0.424396	1.726	0.49485	1.726	0.318748	1.726	0.231759	1.726	0.2935	1.726	0.387533	1.726	0.332913	1.726	0.331598	1.726	0.274238	1.726	0.718016	1.726	0.67852
1.727	0.462751	1.727	0.441372	1.727	0.409356	1.727	0.304577	1.727	0.375694	1.727	0.424403	1.727	0.494639	1.727	0.318727	1.727	0.231629	1.727	0.293479	1.727	0.387495	1.727	0.332853	1.727	0.331584	1.727	0.274183	1.727	0.717817	1.727	0.678769
1.728	0.462603	1.728	0.441187	1.728	0.409323	1.728	0.304418	1.728	0.37569	1.728	0.424391	1.728	0.494415	1.728	0.318714	1.728	0.231504	1.728	0.293463	1.728	0.387429	1.728	0.332783	1.728	0.331561	1.728	0.274122	1.728	0.717598	1.728	0.679046
1.729	0.462469	1.729	0.441011	1.729	0.409279	1.729	0.304248	1.729	0.375702	1.729	0.424384	1.729	0.494181	1.729	0.318696	1.729	0.231386	1.729	0.293442	1.729	0.387376	1.729	0.332713	1.729	0.331515	1.729	0.27406	1.729	0.717402	1.729	0.679287
1.73	0.462327	1.73	0.440851	1.73	0.409259	1.73	0.304078	1.73	0.375728	1.73	0.424372	1.73	0.49393	1.73	0.318677	1.73	0.231258	1.73	0.293423	1.73	0.387335	1.73	0.332631	1.73	0.331469	1.73	0.274002	1.73	0.717237	1.73	0.679487
1.731	0.46215	1.731	0.440652	1.731	0.409219	1.731	0.303903	1.731	0.375714	1.731	0.424345	1.731	0.493672	1.731	0.318648	1.731	0.231141	1.731	0.29339	1.731	0.387264	1.731	0.332539	1.731	0.331414	1.731	0.273937	1.731	0.717089	1.731	0.679693
1.732	0.461973	1.732	0.440449	1.732	0.409146	1.732	0.303711	1.732	0.375692	1.732	0.424316	1.732	0.493423	1.732	0.318602	1.732	0.231038	1.732	0.293355	1.732	0.387196	1.732	0.332458	1.732	0.331358	1.732	0.273868	1.732	0.716945	1.732	0.679874
1.733	0.461815	1.733	0.440253	1.733	0.409062	1.733	0.303519	1.733	0.375668	1.733	0.424273	1.733	0.493157	1.733	0.318547	1.733	0.23093	1.733	0.293326	1.733	0.387125	1.733	0.332389	1.733	0.331323	1.733	0.273813	1.733	0.716797	1.733	0.68005
1.734	0.461658	1.734	0.440042	1.734	0.408973	1.734	0.303329	1.734	0.375623	1.734	0.424226	1.734	0.492866	1.734	0.318487	1.734	0.230822	1.734	0.293266	1.734	0.387027	1.734	0.332313	1.734	0.331269	1.734	0.273751	1.734	0.716661	1.734	0.680218
1.735	0.461515	1.735	0.439842	1.735	0.408897	1.735	0.303131	1.735	0.375587	1.735	0.424188	1.735	0.492581	1.735	0.318418	1.735	0.230716	1.735	0.293203	1.735	0.386943	1.735	0.33225	1.735	0.331203	1.735	0.273696	1.735	0.716523	1.735	0.680417
1.736	0.461373	1.736	0.439648	1.736	0.408843	1.736	0.302929	1.736	0.375556	1.736	0.424136	1.736	0.492265	1.736	0.318347	1.736	0.230587	1.736	0.29315	1.736	0.386891	1.736	0.332172	1.736	0.33114	1.736	0.273634	1.736	0.716376	1.736	0.680655
1.737	0.461219	1.737	0.439432	1.737	0.408787	1.737	0.30272	1.737	0.375518	1.737	0.424066	1.737	0.491926	1.737	0.318274	1.737	0.230459	1.737	0.293081	1.737	0.386838	1.737	0.332065	1.737	0.331066	1.737	0.27355	1.737	0.716274	1.737	0.680867
1.738	0.461067	1.738	0.439213	1.738	0.408724	1.738	0.302526	1.738	0.375493	1.738	0.424	1.738	0.491615	1.738	0.318199	1.738	0.230338	1.738	0.29303	1.738	0.386761	1.738	0.331966	1.738	0.330995	1.738	0.273483	1.738	0.716219	1.738	0.681035
1.739	0.460914	1.739	0.439028	1.739	0.408669	1.739	0.302361	1.739	0.375503	1.739	0.423953	1.739	0.491272	1.739	0.318118	1.739	0.230178	1.739	0.292975	1.739	0.386695	1.739	0.331846	1.739	0.330925	1.739	0.273394	1.739	0.716145	1.739	0.681185
1.74	0.460762	1.74	0.438828	1.74	0.408612	1.74	0.302177	1.74	0.375487	1.74	0.423889	1.74	0.490922	1.74	0.318035	1.74	0.23001	1.74	0.292911	1.74	0.386625	1.74	0.331743	1.74	0.330856	1.74	0.273319	1.74	0.716057	1.74	0.681346
1.741	0.460622	1.741	0.438639	1.741	0.408568	1.741	0.301991	1.741	0.375454	1.741	0.423808	1.741	0.490551	1.741	0.317945	1.741	0.229819	1.741	0.292829	1.741	0.386544	1.741	0.33165	1.741	0.330777	1.741	0.273259	1.741	0.715934	1.741	0.68152
1.742	0.460475	1.742	0.438451	1.742	0.408519	1.742	0.301815	1.742	0.375444	1.742	0.42375	1.742	0.490203	1.742	0.317859	1.742	0.229621	1.742	0.292769	1.742	0.386474	1.742	0.331554	1.742	0.330713	1.742	0.2732	1.742	0.715813	1.742	0.681702
1.743	0.460328	1.743	0.438238	1.743	0.408453	1.743	0.301627	1.743	0.375429	1.743	0.423688	1.743	0.489865	1.743	0.317768	1.743	0.229428	1.743	0.292724	1.743	0.386406	1.743	0.331463	1.743	0.330659	1.743	0.273145	1.743	0.715713	1.743	0.681907
1.744	0.460173	1.744	0.438044	1.744	0.408401	1.744	0.301451	1.744	0.375421	1.744	0.423635	1.744	0.489522	1.744	0.317687	1.744	0.229204	1.744	0.292675	1.744	0.386342	1.744	0.331378	1.744	0.330607	1.744	0.273098	1.744	0.715626	1.744	0.682122
1.745	0.460009	1.745	0.437884	1.745	0.408365	1.745	0.301302	1.745	0.37545	1.745	0.423631	1.745	0.489189	1.745	0.317616	1.745	0.228947	1.745	0.292638	1.745	0.386284	1.745	0.331299	1.745	0.330569	1.745	0.273065	1.745	0.715533	1.745	0.682321
1.746	0.459848	1.746	0.437704	1.746	0.408315	1.746	0.301137	1.746	0.375444	1.746	0.423583	1.746	0.488863	1.746	0.317543	1.746	0.228698	1.746	0.292595	1.746	0.386229	1.746	0.33122	1.746	0.330529	1.746	0.273028	1.746	0.715418	1.746	0.682521
1.747	0.459678	1.747	0.437508	1.747	0.408263	1.747	0.300962	1.747	0.375406	1.747	0.423497	1.747	0.488537	1.747	0.317482	1.747	0.228433	1.747	0.292545	1.747	0.386182	1.747	0.331149	1.747	0.330484	1.747	0.272981	1.747	0.715269	1.747	0.682716
1.748	0.459517	1.748	0.43733	1.748	0.408217	1.748	0.300795	1.748	0.375391	1.748	0.423442	1.748	0.488195	1.748	0.317403	1.748	0.228164	1.748	0.292491	1.748	0.386131	1.748	0.331071	1.748	0.330447	1.748	0.272955	1.748	0.715116	1.748	0.682913
1.749	0.459374	1.749	0.437165	1.749	0.408169	1.749	0.300632	1.749	0.375379	1.749	0.423393	1.749	0.487849	1.749	0.317303	1.749	0.227903	1.749	0.292429	1.749	0.386086	1.749	0.330985	1.749	0.330415	1.749	0.272945	1.749	0.714963	1.749	0.683102
1.75	0.45921	1.75	0.436978	1.75	0.408112	1.75	0.300459	1.75	0.375354	1.75	0.42333	1.75	0.487518	1.75	0.31723	1.75	0.227625	1.75	0.292384	1.75	0.386035	1.75	0.330914	1.75	0.330387	1.75	0.272929	1.75	0.714812	1.75	0.683293
1.751	0.459032	1.751	0.436795	1.751	0.408048	1.751	0.300282	1.751	0.375321	1.751	0.423278	1.751	0.487185	1.751	0.317174	1.751	0.227318	1.751	0.292348	1.751	0.385968	1.751	0.330853	1.751	0.330368	1.751	0.272933	1.751	0.714639	1.751	0.683482
1.752	0.45886	1.752	0.436602	1.752	0.407996	1.752	0.300102	1.752	0.375306	1.752	0.423222	1.752	0.486831	1.752	0.317096	1.752	0.227028	1.752	0.292297	1.752	0.385925	1.752	0.330779	1.752	0.330342	1.752	0.272921	1.752	0.714475	1.752	0.683675
1.753	0.45868	1.753	0.436375	1.753	0.407939	1.753	0.299914	1.753	0.37529	1.753	0.423146	1.753	0.48649	1.753	0.317021	1.753	0.226745	1.753	0.292255	1.753	0.385897	1.753	0.330709	1.753	0.330314	1.753	0.272895	1.753	0.71433	1.753	0.683827
1.754	0.458501	1.754	0.436174	1.754	0.407881	1.754	0.299732	1.754	0.375276	1.754	0.423085	1.754	0.48613	1.754	0.316937	1.754	0.226451	1.754	0.292199	1.754	0.385857	1.754	0.330627	1.754	0.330286	1.754	0.27287	1.754	0.714179	1.754	0.683974
1.755	0.45833	1.755	0.435996	1.755	0.407841	1.755	0.299556	1.755	0.375289	1.755	0.42304	1.755	0.485733	1.755	0.31683	1.755	0.226157	1.755	0.292112	1.755	0.385834	1.755	0.33052	1.755	0.330254	1.755	0.272833	1.755	0.714034	1.755	0.684106
1.756	0.458158	1.756	0.435794	1.756	0.407785	1.756	0.299371	1.756	0.37527	1.756	0.422988	1.756	0.485353	1.756	0.316733	1.756	0.225867	1.756	0.29205	1.756	0.385793	1.756	0.330438	1.756	0.330221	1.756	0.272809	1.756	0.713897	1.756	0.68422
1.757	0.457974	1.757	0.435583	1.757	0.40772	1.757	0.299185	1.757	0.37522	1.757	0.422936	1.757	0.484988	1.757	0.316652	1.757	0.225569	1.757	0.292007	1.757	0.385734	1.757	0.330369	1.757	0.330192	1.757	0.272793	1.757	0.713767	1.757	0.684357
1.758	0.457796	1.758	0.435368	1.758	0.407642	1.758	0.298993	1.758	0.375188	1.758	0.422879	1.758	0.484609	1.758	0.316549	1.758	0.225285	1.758	0.291943	1.758	0.385678	1.758	0.330291	1.758	0.330154	1.758	0.272769	1.758	0.713639	1.758	0.684519
1.759	0.457631	1.759	0.435146	1.759	0.407558	1.759	0.298792	1.759	0.375163	1.759	0.422826	1.759	0.484213	1.759	0.316418	1.759	0.225008	1.759	0.291872	1.759	0.385623	1.759	0.330211	1.759	0.3301	1.759	0.272751	1.759	0.71347	1.759	0.684691
1.76	0.457441	1.76	0.434907	1.76	0.407472	1.76	0.298591	1.76	0.375123	1.76	0.422759	1.76	0.483811	1.76	0.316318	1.76	0.224736	1.76	0.291809	1.76	0.385561	1.76	0.330147	1.76	0.330061	1.76	0.272722	1.76	0.713293	1.76	0.684858
1.761	0.45724	1.761	0.434662	1.761	0.407362	1.761	0.298383	1.761	0.37508	1.761	0.422678	1.761	0.483406	1.761	0.31623	1.761	0.224475	1.761	0.291738	1.761	0.385492	1.761	0.330092	1.761	0.330037	1.761	0.272678	1.761	0.713095	1.761	0.68502
1.762	0.457043	1.762	0.43441	1.762	0.407277	1.762	0.298179	1.762	0.375041	1.762	0.422614	1.762	0.483005	1.762	0.316135	1.762	0.224195	1.762	0.291667	1.762	0.38542	1.762	0.330011	1.762	0.329992	1.762	0.272648	1.762	0.712894	1.762	0.685165
1.763	0.456831	1.763	0.434143	1.763	0.407194	1.763	0.297983	1.763	0.374985	1.763	0.422541	1.763	0.482607	1.763	0.316043	1.763	0.223934	1.763	0.291597	1.763	0.385343	1.763	0.329953	1.763	0.329945	1.763	0.272625	1.763	0.712725	1.763	0.685319
1.764	0.456608	1.764	0.433894	1.764	0.407112	1.764	0.297806	1.764	0.374948	1.764	0.42248	1.764	0.482208	1.764	0.315907	1.764	0.223677	1.764	0.29151	1.764	0.385275	1.764	0.329896	1.764	0.329926	1.764	0.272588	1.764	0.712538	1.764	0.685501
1.765	0.456384	1.765	0.433632	1.765	0.407015	1.765	0.297611	1.765	0.374908	1.765	0.422384	1.765	0.481784	1.765	0.31577	1.765	0.223413	1.765	0.29142	1.765	0.385198	1.765	0.329815	1.765	0.329876	1.765	0.272536	1.765	0.712268	1.765	0.685661
1.766	0.456144	1.766	0.433335	1.766	0.406891	1.766	0.297359	1.766	0.374816	1.766	0.422242	1.766	0.481374	1.766	0.315651	1.766	0.223165	1.766	0.291356	1.766	0.385101	1.766	0.329773	1.766	0.329839	1.766	0.272495	1.766	0.712003	1.766	0.685824
1.767	0.455909	1.767	0.433023	1.767	0.406772	1.767	0.297119	1.767	0.374721	1.767	0.422133	1.767	0.480982	1.767	0.315518	1.767	0.222941	1.767	0.291299	1.767	0.385013	1.767	0.329756	1.767	0.329851	1.767	0.272464	1.767	0.711748	1.767	0.686013
1.768	0.455691	1.768	0.432715	1.768	0.406658	1.768	0.296893	1.768	0.374633	1.768	0.422019	1.768	0.480574	1.768	0.315395	1.768	0.222726	1.768	0.291227	1.768	0.384923	1.768	0.32969	1.768	0.329819	1.768	0.272431	1.768	0.711483	1.768	0.686178
1.769	0.455449	1.769	0.432409	1.769	0.406541	1.769	0.296636	1.769	0.374536	1.769	0.421876	1.769	0.480181	1.769	0.315285	1.769	0.222509	1.769	0.291154	1.769	0.384827	1.769	0.329623	1.769	0.329767	1.769	0.272404	1.769	0.711221	1.769	0.686325
1.77	0.455186	1.77	0.432101	1.77	0.406417	1.77	0.296407	1.77	0.374463	1.77	0.421756	1.77	0.479772	1.77	0.315163	1.77	0.222301	1.77	0.291057	1.77	0.384742	1.77	0.329563	1.77	0.329734	1.77	0.272357	1.77	0.710966	1.77	0.686498
1.771	0.454921	1.771	0.43178	1.771	0.40627	1.771	0.296184	1.771	0.374384	1.771	0.421621	1.771	0.479331	1.771	0.315035	1.771	0.22208	1.771	0.290938	1.771	0.384649	1.771	0.329474	1.771	0.329691	1.771	0.272302	1.771	0.7107	1.771	0.68669
1.772	0.454639	1.772	0.431402	1.772	0.406109	1.772	0.29591	1.772	0.374255	1.772	0.421459	1.772	0.478933	1.772	0.314916	1.772	0.221841	1.772	0.290846	1.772	0.384521	1.772	0.329405	1.772	0.329665	1.772	0.272273	1.772	0.710434	1.772	0.686904
1.773	0.454366	1.773	0.431012	1.773	0.405945	1.773	0.295631	1.773	0.374119	1.773	0.421327	1.773	0.478547	1.773	0.314791	1.773	0.221618	1.773	0.290759	1.773	0.384394	1.773	0.329363	1.773	0.329649	1.773	0.272241	1.773	0.710187	1.773	0.687198
1.774	0.454115	1.774	0.43066	1.774	0.405784	1.774	0.29538	1.774	0.374007	1.774	0.421202	1.774	0.478156	1.774	0.314665	1.774	0.221418	1.774	0.290663	1.774	0.384305	1.774	0.329308	1.774	0.329616	1.774	0.272207	1.774	0.70993	1.774	0.687494
1.775	0.453835	1.775	0.430293	1.775	0.405626	1.775	0.295125	1.775	0.373909	1.775	0.421061	1.775	0.477779	1.775	0.314551	1.775	0.221211	1.775	0.290592	1.775	0.384214	1.775	0.329242	1.775	0.329586	1.775	0.27217	1.775	0.709644	1.775	0.687718
1.776	0.453519	1.776	0.42992	1.776	0.405437	1.776	0.294877	1.776	0.373848	1.776	0.420952	1.776	0.477362	1.776	0.314423	1.776	0.220991	1.776	0.290476	1.776	0.384137	1.776	0.329155	1.776	0.329533	1.776	0.272105	1.776	0.709363	1.776	0.687909
1.777	0.453212	1.777	0.429538	1.777	0.405249	1.777	0.294611	1.777	0.373745	1.777	0.42083	1.777	0.476986	1.777	0.314312	1.777	0.220778	1.777	0.290386	1.777	0.384039	1.777	0.329091	1.777	0.329502	1.777	0.272073	1.777	0.709039	1.777	0.688096
1.778	0.452898	1.778	0.429108	1.778	0.40506	1.778	0.294319	1.778	0.373594	1.778	0.420699	1.778	0.476619	1.778	0.314216	1.778	0.220551	1.778	0.290311	1.778	0.383895	1.778	0.329031	1.778	0.329488	1.778	0.272066	1.778	0.708682	1.778	0.688262
1.779	0.452561	1.779	0.428704	1.779	0.404873	1.779	0.294044	1.779	0.373473	1.779	0.420586	1.779	0.476261	1.779	0.314107	1.779	0.220328	1.779	0.290236	1.779	0.383781	1.779	0.328977	1.779	0.329466	1.779	0.272042	1.779	0.70826	1.779	0.688325
1.78	0.452218	1.78	0.428347	1.78	0.404683	1.78	0.293775	1.78	0.37335	1.78	0.420472	1.78	0.475949	1.78	0.313998	1.78	0.220125	1.78	0.290183	1.78	0.383683	1.78	0.328954	1.78	0.329464	1.78	0.272028	1.78	0.707863	1.78	0.688389
1.781	0.451871	1.781	0.427937	1.781	0.404494	1.781	0.293497	1.781	0.373237	1.781	0.420371	1.781	0.475621	1.781	0.313898	1.781	0.219906	1.781	0.290124	1.781	0.383579	1.781	0.328908	1.781	0.329445	1.781	0.272016	1.781	0.707498	1.781	0.688422
1.782	0.45149	1.782	0.427495	1.782	0.404317	1.782	0.293224	1.782	0.373153	1.782	0.420301	1.782	0.475278	1.782	0.313789	1.782	0.219668	1.782	0.290057	1.782	0.383498	1.782	0.328826	1.782	0.329402	1.782	0.271989	1.782	0.707115	1.782	0.688482
1.783	0.451127	1.783	0.427065	1.783	0.404124	1.783	0.292934	1.783	0.373042	1.783	0.42021	1.783	0.474948	1.783	0.313694	1.783	0.219441	1.783	0.289989	1.783	0.383389	1.783	0.328784	1.783	0.329378	1.783	0.271976	1.783	0.706723	1.783	0.688592
1.784	0.450784	1.784	0.426599	1.784	0.40392	1.784	0.292612	1.784	0.372914	1.784	0.420101	1.784	0.474618	1.784	0.313623	1.784	0.219223	1.784	0.289919	1.784	0.383242	1.784	0.328762	1.784	0.329357	1.784	0.271989	1.784	0.706314	1.784	0.688732
1.785	0.450419	1.785	0.426162	1.785	0.403727	1.785	0.292337	1.785	0.372797	1.785	0.420019	1.785	0.474308	1.785	0.313536	1.785	0.218985	1.785	0.289856	1.785	0.383138	1.785	0.328736	1.785	0.329336	1.785	0.271986	1.785	0.705813	1.785	0.688888
1.786	0.450033	1.786	0.425751	1.786	0.403521	1.786	0.292091	1.786	0.372665	1.786	0.419942	1.786	0.474015	1.786	0.313439	1.786	0.218735	1.786	0.289804	1.786	0.383043	1.786	0.328741	1.786	0.329334	1.786	0.27197	1.786	0.705281	1.786	0.689066
1.787	0.449661	1.787	0.425327	1.787	0.403339	1.787	0.291824	1.787	0.372554	1.787	0.419882	1.787	0.473722	1.787	0.313357	1.787	0.218497	1.787	0.289744	1.787	0.382947	1.787	0.328719	1.787	0.32932	1.787	0.271965	1.787	0.704716	1.787	0.689251
1.788	0.449265	1.788	0.424893	1.788	0.403173	1.788	0.291559	1.788	0.372451	1.788	0.419862	1.788	0.473441	1.788	0.313276	1.788	0.218246	1.788	0.289677	1.788	0.382875	1.788	0.328667	1.788	0.329288	1.788	0.271968	1.788	0.704141	1.788	0.689395
1.789	0.448927	1.789	0.424488	1.789	0.403014	1.789	0.29131	1.789	0.372359	1.789	0.419809	1.789	0.473163	1.789	0.313198	1.789	0.218019	1.789	0.289633	1.789	0.382801	1.789	0.328637	1.789	0.329267	1.789	0.271957	1.789	0.703596	1.789	0.689521
1.79	0.448619	1.79	0.424083	1.79	0.402873	1.79	0.291045	1.79	0.37228	1.79	0.41973	1.79	0.472867	1.79	0.313123	1.79	0.217809	1.79	0.289588	1.79	0.382718	1.79	0.328612	1.79	0.329252	1.79	0.271946	1.79	0.70311	1.79	0.689709
1.791	0.448327	1.791	0.42371	1.791	0.402727	1.791	0.290814	1.791	0.372213	1.791	0.41968	1.791	0.472619	1.791	0.313066	1.791	0.217607	1.791	0.289552	1.791	0.382642	1.791	0.328588	1.791	0.329231	1.791	0.27194	1.791	0.702619	1.791	0.689891
1.792	0.448079	1.792	0.423372	1.792	0.40258	1.792	0.29063	1.792	0.372168	1.792	0.419633	1.792	0.472406	1.792	0.313022	1.792	0.217419	1.792	0.289547	1.792	0.382585	1.792	0.32858	1.792	0.32922	1.792	0.271932	1.792	0.702156	1.792	0.690011
1.793	0.447822	1.793	0.423037	1.793	0.402453	1.793	0.290406	1.793	0.3721	1.793	0.419593	1.793	0.472204	1.793	0.312961	1.793	0.217241	1.793	0.289522	1.793	0.3825	1.793	0.328562	1.793	0.329185	1.793	0.271914	1.793	0.701702	1.793	0.690101
1.794	0.447561	1.794	0.422727	1.794	0.40234	1.794	0.290191	1.794	0.372047	1.794	0.419596	1.794	0.472007	1.794	0.31292	1.794	0.217074	1.794	0.289509	1.794	0.382425	1.794	0.328538	1.794	0.329143	1.794	0.271901	1.794	0.701297	1.794	0.690172
1.795	0.447355	1.795	0.42246	1.795	0.40226	1.795	0.290019	1.795	0.372011	1.795	0.419605	1.795	0.471813	1.795	0.312874	1.795	0.216933	1.795	0.289499	1.795	0.382408	1.795	0.328513	1.795	0.329136	1.795	0.271885	1.795	0.700885	1.795	0.690256
1.796	0.447166	1.796	0.422193	1.796	0.402194	1.796	0.289861	1.796	0.371969	1.796	0.419581	1.796	0.471642	1.796	0.31284	1.796	0.216793	1.796	0.289482	1.796	0.382396	1.796	0.328489	1.796	0.329125	1.796	0.271869	1.796	0.700567	1.796	0.690371
1.797	0.446983	1.797	0.421953	1.797	0.402106	1.797	0.289724	1.797	0.37195	1.797	0.419578	1.797	0.471515	1.797	0.312849	1.797	0.216678	1.797	0.289481	1.797	0.382383	1.797	0.328474	1.797	0.329132	1.797	0.271862	1.797	0.700301	1.797	0.690466
1.798	0.44684	1.798	0.421753	1.798	0.402034	1.798	0.28961	1.798	0.371942	1.798	0.419611	1.798	0.471404	1.798	0.312848	1.798	0.216575	1.798	0.289489	1.798	0.382386	1.798	0.328451	1.798	0.329145	1.798	0.271852	1.798	0.700124	1.798	0.690546
1.799	0.4467	1.799	0.421572	1.799	0.40199	1.799	0.28949	1.799	0.371941	1.799	0.419652	1.799	0.47131	1.799	0.31284	1.799	0.21646	1.799	0.289509	1.799	0.382362	1.799	0.328428	1.799	0.329125	1.799	0.271839	1.799	0.699954	1.799	0.690633
1.8	0.446545	1.8	0.421395	1.8	0.40194	1.8	0.289354	1.8	0.371956	1.8	0.419692	1.8	0.471208	1.8	0.312858	1.8	0.216352	1.8	0.289528	1.8	0.382324	1.8	0.328399	1.8	0.32911	1.8	0.271824	1.8	0.699775	1.8	0.690802
1.801	0.447115	1.801	0.422105	1.801	0.401858	1.801	0.289658	1.801	0.371704	1.801	0.419307	1.801	0.47151	1.801	0.312693	1.801	0.216665	1.801	0.289401	1.801	0.382258	1.801	0.328438	1.801	0.329099	1.801	0.271788	1.801	0.699632	1.801	0.691025
1.802	0.446978	1.802	0.421936	1.802	0.401984	1.802	0.289574	1.802	0.371845	1.802	0.419451	1.802	0.471486	1.802	0.312781	1.802	0.216621	1.802	0.289409	1.802	0.382316	1.802	0.328431	1.802	0.329101	1.802	0.271826	1.802	0.699539	1.802	0.69121
1.803	0.446844	1.803	0.421771	1.803	0.402057	1.803	0.289557	1.803	0.371961	1.803	0.4196	1.803	0.471435	1.803	0.312854	1.803	0.216564	1.803	0.289465	1.803	0.382372	1.803	0.328454	1.803	0.329104	1.803	0.271848	1.803	0.69945	1.803	0.691366
1.804	0.446715	1.804	0.421613	1.804	0.40215	1.804	0.289647	1.804	0.372081	1.804	0.419808	1.804	0.471349	1.804	0.312919	1.804	0.21652	1.804	0.28958	1.804	0.382437	1.804	0.328447	1.804	0.329154	1.804	0.271883	1.804	0.699266	1.804	0.691493
1.805	0.446582	1.805	0.421442	1.805	0.402214	1.805	0.289603	1.805	0.372166	1.805	0.419947	1.805	0.471299	1.805	0.312987	1.805	0.216487	1.805	0.289634	1.805	0.382469	1.805	0.328471	1.805	0.329179	1.805	0.271901	1.805	0.699055	1.805	0.691615
1.806	0.446469	1.806	0.421289	1.806	0.402269	1.806	0.28953	1.806	0.372269	1.806	0.420067	1.806	0.471245	1.806	0.313053	1.806	0.216453	1.806	0.28966	1.806	0.382522	1.806	0.328503	1.806	0.329182	1.806	0.271877	1.806	0.698805	1.806	0.6917
1.807	0.446297	1.807	0.421101	1.807	0.402307	1.807	0.289442	1.807	0.372319	1.807	0.420147	1.807	0.471245	1.807	0.313114	1.807	0.216391	1.807	0.289693	1.807	0.38254	1.807	0.328612	1.807	0.329153	1.807	0.271888	1.807	0.698543	1.807	0.69177
1.808	0.446138	1.808	0.420888	1.808	0.402305	1.808	0.289348	1.808	0.37235	1.808	0.420237	1.808	0.471225	1.808	0.313208	1.808	0.216352	1.808	0.28977	1.808	0.382539	1.808	0.328653	1.808	0.329161	1.808	0.271927	1.808	0.698286	1.808	0.69186
1.809	0.445967	1.809	0.420631	1.809	0.402249	1.809	0.289134	1.809	0.3723	1.809	0.420299	1.809	0.471225	1.809	0.313319	1.809	0.216339	1.809	0.289842	1.809	0.382478	1.809	0.32869	1.809	0.329189	1.809	0.27202	1.809	0.698006	1.809	0.691964
1.81	0.445808	1.81	0.420405	1.81	0.402217	1.81	0.289012	1.81	0.372332	1.81	0.420349	1.81	0.471212	1.81	0.313408	1.81	0.216323	1.81	0.289899	1.81	0.382451	1.81	0.32871	1.81	0.3292	1.81	0.27203	1.81	0.697645	1.81	0.692052
1.811	0.445639	1.811	0.420164	1.811	0.402155	1.811	0.288969	1.811	0.372394	1.811	0.420374	1.811	0.471182	1.811	0.313526	1.811	0.2163	1.811	0.290004	1.811	0.382428	1.811	0.328698	1.811	0.329225	1.811	0.272028	1.811	0.697239	1.811	0.692145
1.812	0.44547	1.812	0.419935	1.812	0.402129	1.812	0.288886	1.812	0.372435	1.812	0.420453	1.812	0.47117	1.812	0.313616	1.812	0.216277	1.812	0.290083	1.812	0.382412	1.812	0.328699	1.812	0.329228	1.812	0.272031	1.812	0.696769	1.812	0.692223
1.813	0.44528	1.813	0.419698	1.813	0.402122	1.813	0.288769	1.813	0.372498	1.813	0.420547	1.813	0.471194	1.813	0.313689	1.813	0.216295	1.813	0.290108	1.813	0.38239	1.813	0.328714	1.813	0.329219	1.813	0.271969	1.813	0.696322	1.813	0.692287
1.814	0.445139	1.814	0.419499	1.814	0.402108	1.814	0.288677	1.814	0.372546	1.814	0.420608	1.814	0.471189	1.814	0.313745	1.814	0.21627	1.814	0.290153	1.814	0.382374	1.814	0.328714	1.814	0.329205	1.814	0.271948	1.814	0.695877	1.814	0.692342
1.815	0.445022	1.815	0.419288	1.815	0.402096	1.815	0.288608	1.815	0.372569	1.815	0.420674	1.815	0.471198	1.815	0.313775	1.815	0.216198	1.815	0.290206	1.815	0.382354	1.815	0.328711	1.815	0.32918	1.815	0.271967	1.815	0.695435	1.815	0.692418
1.816	0.444892	1.816	0.41911	1.816	0.402077	1.816	0.28851	1.816	0.372593	1.816	0.420774	1.816	0.471146	1.816	0.313801	1.816	0.216128	1.816	0.290292	1.816	0.38235	1.816	0.328688	1.816	0.329134	1.816	0.271985	1.816	0.695012	1.816	0.692529
1.817	0.444802	1.817	0.419009	1.817	0.402103	1.817	0.288479	1.817	0.37265	1.817	0.420858	1.817	0.471122	1.817	0.313891	1.817	0.216119	1.817	0.290358	1.817	0.38239	1.817	0.328673	1.817	0.329115	1.817	0.271977	1.817	0.694587	1.817	0.692614
1.818	0.444748	1.818	0.418981	1.818	0.402147	1.818	0.28848	1.818	0.3727	1.818	0.420889	1.818	0.471092	1.818	0.314024	1.818	0.216156	1.818	0.290415	1.818	0.38247	1.818	0.328646	1.818	0.32911	1.818	0.271942	1.818	0.694175	1.818	0.692668
1.819	0.444714	1.819	0.41893	1.819	0.402198	1.819	0.28848	1.819	0.372815	1.819	0.420965	1.819	0.471038	1.819	0.314075	1.819	0.21612	1.819	0.290452	1.819	0.382514	1.819	0.328622	1.819	0.329092	1.819	0.271923	1.819	0.693875	1.819	0.692727
1.82	0.444688	1.82	0.418911	1.82	0.402266	1.82	0.288545	1.82	0.372993	1.82	0.421112	1.82	0.470997	1.82	0.314144	1.82	0.216107	1.82	0.290477	1.82	0.382572	1.82	0.328607	1.82	0.329076	1.82	0.271911	1.82	0.693637	1.82	0.692793
1.821	0.444696	1.821	0.418923	1.821	0.402365	1.821	0.288556	1.821	0.373131	1.821	0.421188	1.821	0.470918	1.821	0.314198	1.821	0.216071	1.821	0.290518	1.821	0.382643	1.821	0.32858	1.821	0.329065	1.821	0.27189	1.821	0.693476	1.821	0.69287
1.822	0.444774	1.822	0.418948	1.822	0.402478	1.822	0.288475	1.822	0.373279	1.822	0.421213	1.822	0.470789	1.822	0.314167	1.822	0.215952	1.822	0.290532	1.822	0.38268	1.822	0.328557	1.822	0.329049	1.822	0.27188	1.822	0.693376	1.822	0.69292
1.823	0.444814	1.823	0.418987	1.823	0.402601	1.823	0.288507	1.823	0.373452	1.823	0.421276	1.823	0.47067	1.823	0.314169	1.823	0.215875	1.823	0.290566	1.823	0.382755	1.823	0.328517	1.823	0.329031	1.823	0.271845	1.823	0.693364	1.823	0.692946
1.824	0.444825	1.824	0.419085	1.824	0.402781	1.824	0.28861	1.824	0.373657	1.824	0.4214	1.824	0.470535	1.824	0.314199	1.824	0.215819	1.824	0.290628	1.824	0.382901	1.824	0.328459	1.824	0.329012	1.824	0.271796	1.824	0.693419	1.824	0.692987
1.825	0.444891	1.825	0.41917	1.825	0.402954	1.825	0.28871	1.825	0.37381	1.825	0.421414	1.825	0.470412	1.825	0.314247	1.825	0.215788	1.825	0.290698	1.825	0.383035	1.825	0.328391	1.825	0.329016	1.825	0.271716	1.825	0.693516	1.825	0.693053
1.826	0.444957	1.826	0.419231	1.826	0.403067	1.826	0.288729	1.826	0.373951	1.826	0.421424	1.826	0.470258	1.826	0.314287	1.826	0.215735	1.826	0.290734	1.826	0.383084	1.826	0.328356	1.826	0.32899	1.826	0.271691	1.826	0.69362	1.826	0.693115
1.827	0.445066	1.827	0.419306	1.827	0.403154	1.827	0.288767	1.827	0.374118	1.827	0.42142	1.827	0.470116	1.827	0.314328	1.827	0.215693	1.827	0.290749	1.827	0.383071	1.827	0.328326	1.827	0.328946	1.827	0.27168	1.827	0.693813	1.827	0.693196
1.828	0.445075	1.828	0.419307	1.828	0.403216	1.828	0.288788	1.828	0.374242	1.828	0.421418	1.828	0.469897	1.828	0.314324	1.828	0.215599	1.828	0.290773	1.828	0.383109	1.828	0.328281	1.828	0.328917	1.828	0.271655	1.828	0.694035	1.828	0.69328
1.829	0.445059	1.829	0.419272	1.829	0.403224	1.829	0.288734	1.829	0.374324	1.829	0.421382	1.829	0.469625	1.829	0.314328	1.829	0.215484	1.829	0.290799	1.829	0.38312	1.829	0.328269	1.829	0.328907	1.829	0.271672	1.829	0.694261	1.829	0.693358
1.83	0.445045	1.83	0.419225	1.83	0.403254	1.83	0.288687	1.83	0.374382	1.83	0.421337	1.83	0.469353	1.83	0.314306	1.83	0.215361	1.83	0.290797	1.83	0.383125	1.83	0.328222	1.83	0.328847	1.83	0.271644	1.83	0.694487	1.83	0.693447
1.831	0.445	1.831	0.419159	1.831	0.403298	1.831	0.288699	1.831	0.374423	1.831	0.421303	1.831	0.469048	1.831	0.314223	1.831	0.215187	1.831	0.290781	1.831	0.383174	1.831	0.328144	1.831	0.328756	1.831	0.271572	1.831	0.694487	1.831	0.693447
1.832	0.444903	1.832	0.419028	1.832	0.403292	1.832	0.288644	1.832	0.374456	1.832	0.421248	1.832	0.468715	1.832	0.314154	1.832	0.215031	1.832	0.290764	1.832	0.383177	1.832	0.328061	1.832	0.328692	1.832	0.271522	1.832	0.694459	1.832	0.69361
1.833	0.444811	1.833	0.418849	1.833	0.403261	1.833	0.288494	1.833	0.374427	1.833	0.421156	1.833	0.468384	1.833	0.314105	1.833	0.214925	1.833	0.290734	1.833	0.383113	1.833	0.327963	1.833	0.328601	1.833	0.27147	1.833	0.694291	1.833	0.6937
1.834	0.444684	1.834	0.418674	1.834	0.403224	1.834	0.288369	1.834	0.374422	1.834	0.421059	1.834	0.46801	1.834	0.314033	1.834	0.21475	1.834	0.290691	1.834	0.383079	1.834	0.327873	1.834	0.328522	1.834	0.271421	1.834	0.694098	1.834	0.693784
1.835	0.444515	1.835	0.41847	1.835	0.403168	1.835	0.288241	1.835	0.374424	1.835	0.420955	1.835	0.467601	1.835	0.313945	1.835	0.214542	1.835	0.290639	1.835	0.383048	1.835	0.327779	1.835	0.328453	1.835	0.271373	1.835	0.693816	1.835	0.693855
1.836	0.444213	1.836	0.418177	1.836	0.403048	1.836	0.28811	1.836	0.374456	1.836	0.42087	1.836	0.467153	1.836	0.313842	1.836	0.214286	1.836	0.290592	1.836	0.383021	1.836	0.327659	1.836	0.328425	1.836	0.271334	1.836	0.693485	1.836	0.693904
1.837	0.444047	1.837	0.417958	1.837	0.402993	1.837	0.287991	1.837	0.374445	1.837	0.420742	1.837	0.46666	1.837	0.313703	1.837	0.214057	1.837	0.290519	1.837	0.382994	1.837	0.327569	1.837	0.32836	1.837	0.271269	1.837	0.693064	1.837	0.693933
1.838	0.443923	1.838	0.417737	1.838	0.402955	1.838	0.287851	1.838	0.374391	1.838	0.420592	1.838	0.466112	1.838	0.31355	1.838	0.213813	1.838	0.290412	1.838	0.382978	1.838	0.327507	1.838	0.328285	1.838	0.271177	1.838	0.692596	1.838	0.694006
1.839	0.443793	1.839	0.417574	1.839	0.402921	1.839	0.287752	1.839	0.374391	1.839	0.42041	1.839	0.465575	1.839	0.313374	1.839	0.213539	1.839	0.290324	1.839	0.382944	1.839	0.327416	1.839	0.3282	1.839	0.271128	1.839	0.692222	1.839	0.694112
1.84	0.443659	1.84	0.417433	1.84	0.402877	1.84	0.287673	1.84	0.374395	1.84	0.420198	1.84	0.465058	1.84	0.313129	1.84	0.213249	1.84	0.290268	1.84	0.382866	1.84	0.327304	1.84	0.32808	1.84	0.271084	1.84	0.692068	1.84	0.694234
1.841	0.443596	1.841	0.417318	1.841	0.40289	1.841	0.287616	1.841	0.374416	1.841	0.419982	1.841	0.464433	1.841	0.312933	1.841	0.212977	1.841	0.290151	1.841	0.382865	1.841	0.327224	1.841	0.328001	1.841	0.271041	1.841	0.691995	1.841	0.694365
1.842	0.44353	1.842	0.417195	1.842	0.402947	1.842	0.287573	1.842	0.374435	1.842	0.419748	1.842	0.463739	1.842	0.312786	1.842	0.212709	1.842	0.289961	1.842	0.382892	1.842	0.327134	1.842	0.327922	1.842	0.271033	1.842	0.692327	1.842	0.69446
1.843	0.443535	1.843	0.417179	1.843	0.402991	1.843	0.287555	1.843	0.374514	1.843	0.419488	1.843	0.463058	1.843	0.31257	1.843	0.212387	1.843	0.289842	1.843	0.382917	1.843	0.327072	1.843	0.327854	1.843	0.271012	1.843	0.692703	1.843	0.69455
1.844	0.443606	1.844	0.417212	1.844	0.403034	1.844	0.28755	1.844	0.374632	1.844	0.419218	1.844	0.462358	1.844	0.312329	1.844	0.212023	1.844	0.289762	1.844	0.382951	1.844	0.327052	1.844	0.327816	1.844	0.270996	1.844	0.693252	1.844	0.694578
1.845	0.44375	1.845	0.417307	1.845	0.403136	1.845	0.287596	1.845	0.374772	1.845	0.418936	1.845	0.461579	1.845	0.312087	1.845	0.211721	1.845	0.289638	1.845	0.383071	1.845	0.327032	1.845	0.327787	1.845	0.270938	1.845	0.69383	1.845	0.694612
1.846	0.443883	1.846	0.417419	1.846	0.403263	1.846	0.287635	1.846	0.374888	1.846	0.418606	1.846	0.460724	1.846	0.311817	1.846	0.211371	1.846	0.289457	1.846	0.38314	1.846	0.326991	1.846	0.327739	1.846	0.270897	1.846	0.694388	1.846	0.694691
1.847	0.444069	1.847	0.417641	1.847	0.403413	1.847	0.287706	1.847	0.375044	1.847	0.418244	1.847	0.459884	1.847	0.311511	1.847	0.210979	1.847	0.289273	1.847	0.383183	1.847	0.326952	1.847	0.327677	1.847	0.270862	1.847	0.694979	1.847	0.694765
1.848	0.444223	1.848	0.417812	1.848	0.403548	1.848	0.287759	1.848	0.375179	1.848	0.417835	1.848	0.458922	1.848	0.311176	1.848	0.210554	1.848	0.289094	1.848	0.383249	1.848	0.326911	1.848	0.32762	1.848	0.270821	1.848	0.695604	1.848	0.69479
1.849	0.444396	1.849	0.418022	1.849	0.403766	1.849	0.28786	1.849	0.375324	1.849	0.417408	1.849	0.457841	1.849	0.310888	1.849	0.210156	1.849	0.288864	1.849	0.383371	1.849	0.326853	1.849	0.327561	1.849	0.270759	1.849	0.696262	1.849	0.694706
1.85	0.444542	1.85	0.418142	1.85	0.403895	1.85	0.287873	1.85	0.375395	1.85	0.416913	1.85	0.456686	1.85	0.310461	1.85	0.209676	1.85	0.288603	1.85	0.383414	1.85	0.326807	1.85	0.327508	1.85	0.270715	1.85	0.696918	1.85	0.694635
1.851	0.444758	1.851	0.418307	1.851	0.403986	1.851	0.287873	1.851	0.375458	1.851	0.416401	1.851	0.45553	1.851	0.309914	1.851	0.209123	1.851	0.288401	1.851	0.383428	1.851	0.326781	1.851	0.327453	1.851	0.270691	1.851	0.69743	1.851	0.694678
1.852	0.44483	1.852	0.418348	1.852	0.404036	1.852	0.287818	1.852	0.375493	1.852	0.415781	1.852	0.454209	1.852	0.30938	1.852	0.208536	1.852	0.288113	1.852	0.383429	1.852	0.326737	1.852	0.3274	1.852	0.270648	1.852	0.697938	1.852	0.694741
1.853	0.444863	1.853	0.418337	1.853	0.404096	1.853	0.287733	1.853	0.375499	1.853	0.415089	1.853	0.452756	1.853	0.308832	1.853	0.207928	1.853	0.287689	1.853	0.383423	1.853	0.326678	1.853	0.327371	1.853	0.270609	1.853	0.698305	1.853	0.694865
1.854	0.444812	1.854	0.4182	1.854	0.40406	1.854	0.287566	1.854	0.375425	1.854	0.414333	1.854	0.451192	1.854	0.308189	1.854	0.207263	1.854	0.287298	1.854	0.383351	1.854	0.326628	1.854	0.327311	1.854	0.270557	1.854	0.698634	1.854	0.694975
1.855	0.444678	1.855	0.417967	1.855	0.40396	1.855	0.287341	1.855	0.375305	1.855	0.413504	1.855	0.449513	1.855	0.307491	1.855	0.206547	1.855	0.286903	1.855	0.383241	1.855	0.326578	1.855	0.327238	1.855	0.270495	1.855	0.69887	1.855	0.695102
1.856	0.444439	1.856	0.417664	1.856	0.403814	1.856	0.287083	1.856	0.375218	1.856	0.41262	1.856	0.447734	1.856	0.306794	1.856	0.2058	1.856	0.286565	1.856	0.383119	1.856	0.326525	1.856	0.327132	1.856	0.270411	1.856	0.699107	1.856	0.695237
1.857	0.444136	1.857	0.417233	1.857	0.403568	1.857	0.286731	1.857	0.374959	1.857	0.411588	1.857	0.44582	1.857	0.305967	1.857	0.204936	1.857	0.28607	1.857	0.382935	1.857	0.326473	1.857	0.327078	1.857	0.270343	1.857	0.699302	1.857	0.695317
1.858	0.443807	1.858	0.416667	1.858	0.403221	1.858	0.286271	1.858	0.374558	1.858	0.41046	1.858	0.443825	1.858	0.305022	1.858	0.203984	1.858	0.285514	1.858	0.38268	1.858	0.326431	1.858	0.327051	1.858	0.270277	1.858	0.699409	1.858	0.695398
1.859	0.443325	1.859	0.416034	1.859	0.402846	1.859	0.285797	1.859	0.374146	1.859	0.409253	1.859	0.441611	1.859	0.304033	1.859	0.203007	1.859	0.284918	1.859	0.382401	1.859	0.326372	1.859	0.326974	1.859	0.270204	1.859	0.699495	1.859	0.69549
1.86	0.442736	1.86	0.415372	1.86	0.402455	1.86	0.285309	1.86	0.373701	1.86	0.40797	1.86	0.439256	1.86	0.303023	1.86	0.201997	1.86	0.284242	1.86	0.38214	1.86	0.326308	1.86	0.326908	1.86	0.270152	1.86	0.699506	1.86	0.695444
1.861	0.44204	1.861	0.414508	1.861	0.401914	1.861	0.284703	1.861	0.373129	1.861	0.406513	1.861	0.436724	1.861	0.301869	1.861	0.200844	1.861	0.283512	1.861	0.381754	1.861	0.326233	1.861	0.32683	1.861	0.270062	1.861	0.699502	1.861	0.695376
1.862	0.441215	1.862	0.413521	1.862	0.401294	1.862	0.284054	1.862	0.372471	1.862	0.404944	1.862	0.434048	1.862	0.300616	1.862	0.199615	1.862	0.282782	1.862	0.381247	1.862	0.326155	1.862	0.326707	1.862	0.269948	1.862	0.699413	1.862	0.695321
1.863	0.440312	1.863	0.412398	1.863	0.400587	1.863	0.283291	1.863	0.371747	1.863	0.403273	1.863	0.43113	1.863	0.299269	1.863	0.198319	1.863	0.281943	1.863	0.380749	1.863	0.326057	1.863	0.326586	1.863	0.269829	1.863	0.699317	1.863	0.695281
1.864	0.439316	1.864	0.411132	1.864	0.399778	1.864	0.282429	1.864	0.370936	1.864	0.401474	1.864	0.428012	1.864	0.29782	1.864	0.196928	1.864	0.281018	1.864	0.380209	1.864	0.325945	1.864	0.326464	1.864	0.269697	1.864	0.699147	1.864	0.695132
1.865	0.43825	1.865	0.409703	1.865	0.398823	1.865	0.281442	1.865	0.370039	1.865	0.399516	1.865	0.424728	1.865	0.296278	1.865	0.195406	1.865	0.279997	1.865	0.379622	1.865	0.325814	1.865	0.326372	1.865	0.269539	1.865	0.698965	1.865	0.694929
1.866	0.437005	1.866	0.408136	1.866	0.397829	1.866	0.28041	1.866	0.368998	1.866	0.39741	1.866	0.421204	1.866	0.294582	1.866	0.193793	1.866	0.278903	1.866	0.378933	1.866	0.325688	1.866	0.326232	1.866	0.269395	1.866	0.698766	1.866	0.694717
1.867	0.435629	1.867	0.406455	1.867	0.396816	1.867	0.279313	1.867	0.367875	1.867	0.395232	1.867	0.417462	1.867	0.292795	1.867	0.19214	1.867	0.277769	1.867	0.37822	1.867	0.32557	1.867	0.326072	1.867	0.26927	1.867	0.698561	1.867	0.694544
1.868	0.434166	1.868	0.404596	1.868	0.395611	1.868	0.278103	1.868	0.366636	1.868	0.392841	1.868	0.413469	1.868	0.290843	1.868	0.190342	1.868	0.276469	1.868	0.377412	1.868	0.325401	1.868	0.325877	1.868	0.269096	1.868	0.698319	1.868	0.694394
1.869	0.432567	1.869	0.402532	1.869	0.394236	1.869	0.276811	1.869	0.365247	1.869	0.39027	1.869	0.409248	1.869	0.288722	1.869	0.188391	1.869	0.275042	1.869	0.376476	1.869	0.325194	1.869	0.325626	1.869	0.268889	1.869	0.69798	1.869	0.694239
1.87	0.430864	1.87	0.400394	1.87	0.392845	1.87	0.275425	1.87	0.363773	1.87	0.387511	1.87	0.404839	1.87	0.286499	1.87	0.186361	1.87	0.273544	1.87	0.375511	1.87	0.32501	1.87	0.32542	1.87	0.268701	1.87	0.697654	1.87	0.694079
1.871	0.429069	1.871	0.398143	1.871	0.391346	1.871	0.2739	1.871	0.362197	1.871	0.384598	1.871	0.400221	1.871	0.284169	1.871	0.184251	1.871	0.271972	1.871	0.374523	1.871	0.324826	1.871	0.325241	1.871	0.268533	1.871	0.697372	1.871	0.693862
1.872	0.427173	1.872	0.395753	1.872	0.389781	1.872	0.272354	1.872	0.360559	1.872	0.381514	1.872	0.395359	1.872	0.281697	1.872	0.182041	1.872	0.270241	1.872	0.373453	1.872	0.324597	1.872	0.324996	1.872	0.268298	1.872	0.697085	1.872	0.693639
1.873	0.425109	1.873	0.393182	1.873	0.388123	1.873	0.270733	1.873	0.358778	1.873	0.378259	1.873	0.390296	1.873	0.279132	1.873	0.17973	1.873	0.268417	1.873	0.372238	1.873	0.324384	1.873	0.324745	1.873	0.268045	1.873	0.696761	1.873	0.693225
1.874	0.423015	1.874	0.390587	1.874	0.386469	1.874	0.269072	1.874	0.356976	1.874	0.374807	1.874	0.385037	1.874	0.27639	1.874	0.177311	1.874	0.266471	1.874	0.371063	1.874	0.324132	1.874	0.324484	1.874	0.267778	1.874	0.696425	1.874	0.6928
1.875	0.420857	1.875	0.38791	1.875	0.384773	1.875	0.267365	1.875	0.355128	1.875	0.371181	1.875	0.379565	1.875	0.273499	1.875	0.174796	1.875	0.264395	1.875	0.369871	1.875	0.323844	1.875	0.324196	1.875	0.26748	1.875	0.696103	1.875	0.692396
1.876	0.418609	1.876	0.385087	1.876	0.382983	1.876	0.265596	1.876	0.353225	1.876	0.367406	1.876	0.373836	1.876	0.270465	1.876	0.172193	1.876	0.262185	1.876	0.368651	1.876	0.323501	1.876	0.323867	1.876	0.267141	1.876	0.69579	1.876	0.691975
1.877	0.416366	1.877	0.382286	1.877	0.38122	1.877	0.263825	1.877	0.351313	1.877	0.36344	1.877	0.367947	1.877	0.267284	1.877	0.169501	1.877	0.259811	1.877	0.367411	1.877	0.323134	1.877	0.323479	1.877	0.266747	1.877	0.69545	1.877	0.691558
1.878	0.41406	1.878	0.379437	1.878	0.379479	1.878	0.26201	1.878	0.349384	1.878	0.359286	1.878	0.361884	1.878	0.263946	1.878	0.166682	1.878	0.257303	1.878	0.366173	1.878	0.32277	1.878	0.323081	1.878	0.266331	1.878	0.695075	1.878	0.69116
1.879	0.411751	1.879	0.376578	1.879	0.37768	1.879	0.260177	1.879	0.347369	1.879	0.354925	1.879	0.355609	1.879	0.260456	1.879	0.163811	1.879	0.254676	1.879	0.364902	1.879	0.322325	1.879	0.322638	1.879	0.265883	1.879	0.694696	1.879	0.690784
1.88	0.409427	1.88	0.37368	1.88	0.375832	1.88	0.258312	1.88	0.345285	1.88	0.350336	1.88	0.349046	1.88	0.256818	1.88	0.160872	1.88	0.251916	1.88	0.363561	1.88	0.321809	1.88	0.322135	1.88	0.265384	1.88	0.694288	1.88	0.690459
1.881	0.407063	1.881	0.370741	1.881	0.373961	1.881	0.256436	1.881	0.343199	1.881	0.345629	1.881	0.342393	1.881	0.253022	1.881	0.157831	1.881	0.248964	1.881	0.362252	1.881	0.321268	1.881	0.321575	1.881	0.264829	1.881	0.693881	1.881	0.690129
1.882	0.404663	1.882	0.367776	1.882	0.372064	1.882	0.254548	1.882	0.34107	1.882	0.340731	1.882	0.335551	1.882	0.249039	1.882	0.154648	1.882	0.245868	1.882	0.360971	1.882	0.320696	1.882	0.320998	1.882	0.264239	1.882	0.693475	1.882	0.689604
1.883	0.402223	1.883	0.364768	1.883	0.37013	1.883	0.252605	1.883	0.338868	1.883	0.335638	1.883	0.328546	1.883	0.244914	1.883	0.151441	1.883	0.242621	1.883	0.359633	1.883	0.32006	1.883	0.320359	1.883	0.263619	1.883	0.693063	1.883	0.689069
1.884	0.399744	1.884	0.361711	1.884	0.368158	1.884	0.250625	1.884	0.336618	1.884	0.330365	1.884	0.321371	1.884	0.240629	1.884	0.148164	1.884	0.239203	1.884	0.358268	1.884	0.319373	1.884	0.319656	1.884	0.262953	1.884	0.69264	1.884	0.688564
1.885	0.397243	1.885	0.358589	1.885	0.366145	1.885	0.24864	1.885	0.334369	1.885	0.324903	1.885	0.313957	1.885	0.236135	1.885	0.144776	1.885	0.23554	1.885	0.356892	1.885	0.318632	1.885	0.318852	1.885	0.262203	1.885	0.692206	1.885	0.688049
1.886	0.394639	1.886	0.355415	1.886	0.364081	1.886	0.246543	1.886	0.331993	1.886	0.31934	1.886	0.30656	1.886	0.231615	1.886	0.141387	1.886	0.23181	1.886	0.355457	1.886	0.317861	1.886	0.318041	1.886	0.261443	1.886	0.691777	1.886	0.687454
1.887	0.391942	1.887	0.352193	1.887	0.361993	1.887	0.244353	1.887	0.329511	1.887	0.313516	1.887	0.29895	1.887	0.226947	1.887	0.137929	1.887	0.227926	1.887	0.353968	1.887	0.317046	1.887	0.317215	1.887	0.260686	1.887	0.691349	1.887	0.686819
1.888	0.389242	1.888	0.348914	1.888	0.359813	1.888	0.242144	1.888	0.326962	1.888	0.307682	1.888	0.291381	1.888	0.222186	1.888	0.134476	1.888	0.223964	1.888	0.35245	1.888	0.316161	1.888	0.316301	1.888	0.259841	1.888	0.690893	1.888	0.686171
1.889	0.386478	1.889	0.34555	1.889	0.357573	1.889	0.239899	1.889	0.324342	1.889	0.301706	1.889	0.28369	1.889	0.217272	1.889	0.130937	1.889	0.219803	1.889	0.350913	1.889	0.315225	1.889	0.315318	1.889	0.258906	1.889	0.690403	1.889	0.685492
1.89	0.383677	1.89	0.342159	1.89	0.355258	1.89	0.237555	1.89	0.321646	1.89	0.295745	1.89	0.276122	1.89	0.212376	1.89	0.127469	1.89	0.215654	1.89	0.349301	1.89	0.314247	1.89	0.314285	1.89	0.25797	1.89	0.689904	1.89	0.684826
1.891	0.380812	1.891	0.338693	1.891	0.352851	1.891	0.235111	1.891	0.318837	1.891	0.289605	1.891	0.268391	1.891	0.207297	1.891	0.123954	1.891	0.211368	1.891	0.347613	1.891	0.313186	1.891	0.31317	1.891	0.257006	1.891	0.689351	1.891	0.684225
1.892	0.377978	1.892	0.335247	1.892	0.350413	1.892	0.232679	1.892	0.315996	1.892	0.283593	1.892	0.260959	1.892	0.20233	1.892	0.120559	1.892	0.207157	1.892	0.345914	1.892	0.312107	1.892	0.312042	1.892	0.255994	1.892	0.688806	1.892	0.683634
1.893	0.375081	1.893	0.331674	1.893	0.347881	1.893	0.23016	1.893	0.313052	1.893	0.277543	1.893	0.253583	1.893	0.197323	1.893	0.117195	1.893	0.202853	1.893	0.344135	1.893	0.310977	1.893	0.310853	1.893	0.254925	1.893	0.688274	1.893	0.682947
1.894	0.372227	1.894	0.32825	1.894	0.345361	1.894	0.227651	1.894	0.310133	1.894	0.271654	1.894	0.246521	1.894	0.192463	1.894	0.113943	1.894	0.198676	1.894	0.342379	1.894	0.309849	1.894	0.309659	1.894	0.253856	1.894	0.687752	1.894	0.682266
1.895	0.369401	1.895	0.324896	1.895	0.342824	1.895	0.22514	1.895	0.3072	1.895	0.265869	1.895	0.239702	1.895	0.18769	1.895	0.110788	1.895	0.194572	1.895	0.34062	1.895	0.308703	1.895	0.308446	1.895	0.252764	1.895	0.687217	1.895	0.681747
1.896	0.366567	1.896	0.321561	1.896	0.340211	1.896	0.222634	1.896	0.304201	1.896	0.260082	1.896	0.233054	1.896	0.182934	1.896	0.107705	1.896	0.190477	1.896	0.338849	1.896	0.307499	1.896	0.307198	1.896	0.251616	1.896	0.686679	1.896	0.681279
1.897	0.363905	1.897	0.318394	1.897	0.337738	1.897	0.220162	1.897	0.301298	1.897	0.254659	1.897	0.226835	1.897	0.178417	1.897	0.104809	1.897	0.186632	1.897	0.337099	1.897	0.306358	1.897	0.305982	1.897	0.250514	1.897	0.686177	1.897	0.680816
1.898	0.36123	1.898	0.315273	1.898	0.335288	1.898	0.217631	1.898	0.298385	1.898	0.249375	1.898	0.220844	1.898	0.173994	1.898	0.101998	1.898	0.182855	1.898	0.335331	1.898	0.305223	1.898	0.304743	1.898	0.249402	1.898	0.685702	1.898	0.680361
1.899	0.358816	1.899	0.312439	1.899	0.332915	1.899	0.215252	1.899	0.295609	1.899	0.244454	1.899	0.215407	1.899	0.169879	1.899	0.0994194	1.899	0.179378	1.899	0.333632	1.899	0.304127	1.899	0.303555	1.899	0.248343	1.899	0.685189	1.899	0.679959
1.9	0.356555	1.9	0.309728	1.9	0.330563	1.9	0.212919	1.9	0.292848	1.9	0.239757	1.9	0.21034	1.9	0.165932	1.9	0.0970284	1.9	0.17608	1.9	0.331919	1.9	0.303052	1.9	0.302373	1.9	0.247292	1.9	0.68458	1.9	0.679642
1.901	0.354491	1.901	0.307289	1.901	0.328394	1.901	0.210721	1.901	0.290277	1.901	0.235471	1.901	0.205783	1.901	0.162281	1.901	0.0948106	1.901	0.173075	1.901	0.330327	1.901	0.302014	1.901	0.301249	1.901	0.246294	1.901	0.683974	1.901	0.679323
1.902	0.352566	1.902	0.305065	1.902	0.326281	1.902	0.208595	1.902	0.287808	1.902	0.231488	1.902	0.20167	1.902	0.158842	1.902	0.0927556	1.902	0.170244	1.902	0.328813	1.902	0.300942	1.902	0.300083	1.902	0.245277	1.902	0.683488	1.902	0.679086
1.903	0.350883	1.903	0.303121	1.903	0.32434	1.903	0.206624	1.903	0.285514	1.903	0.227892	1.903	0.198093	1.903	0.15577	1.903	0.0909164	1.903	0.167788	1.903	0.327357	1.903	0.300019	1.903	0.299091	1.903	0.244406	1.903	0.682996	1.903	0.678842
1.904	0.349396	1.904	0.30141	1.904	0.322541	1.904	0.204764	1.904	0.283333	1.904	0.224629	1.904	0.195024	1.904	0.152994	1.904	0.0892679	1.904	0.165659	1.904	0.325895	1.904	0.299165	1.904	0.298197	1.904	0.243642	1.904	0.682593	1.904	0.678671
1.905	0.348135	1.905	0.299949	1.905	0.320926	1.905	0.203059	1.905	0.281366	1.905	0.2218	1.905	0.192413	1.905	0.150509	1.905	0.0878127	1.905	0.163796	1.905	0.32463	1.905	0.298393	1.905	0.29738	1.905	0.242906	1.905	0.682192	1.905	0.6785
1.906	0.347091	1.906	0.298744	1.906	0.31947	1.906	0.201495	1.906	0.27958	1.906	0.219365	1.906	0.190288	1.906	0.148333	1.906	0.0865554	1.906	0.162226	1.906	0.32349	1.906	0.297711	1.906	0.296659	1.906	0.242238	1.906	0.681822	1.906	0.678584
1.907	0.346265	1.907	0.297812	1.907	0.318126	1.907	0.200052	1.907	0.277941	1.907	0.217317	1.907	0.188704	1.907	0.146512	1.907	0.0855327	1.907	0.160977	1.907	0.322451	1.907	0.297159	1.907	0.296068	1.907	0.241668	1.907	0.681459	1.907	0.678768
1.908	0.345651	1.908	0.297134	1.908	0.317002	1.908	0.198804	1.908	0.276547	1.908	0.215622	1.908	0.187505	1.908	0.144937	1.908	0.0846216	1.908	0.159988	1.908	0.321513	1.908	0.296633	1.908	0.29553	1.908	0.241159	1.908	0.681093	1.908	0.678943
1.909	0.345294	1.909	0.296754	1.909	0.316086	1.909	0.197737	1.909	0.275383	1.909	0.214374	1.909	0.186788	1.909	0.143626	1.909	0.0838786	1.909	0.159287	1.909	0.320707	1.909	0.296137	1.909	0.295043	1.909	0.240668	1.909	0.680726	1.909	0.679106
1.91	0.345053	1.91	0.296492	1.91	0.315309	1.91	0.196771	1.91	0.274366	1.91	0.213384	1.91	0.186404	1.91	0.142601	1.91	0.0832941	1.91	0.158812	1.91	0.32004	1.91	0.295768	1.91	0.294667	1.91	0.240294	1.91	0.680356	1.91	0.679323
1.911	0.345043	1.911	0.296493	1.911	0.314712	1.911	0.195966	1.911	0.273551	1.911	0.212748	1.911	0.186516	1.911	0.141939	1.911	0.0828926	1.911	0.158668	1.911	0.319483	1.911	0.295511	1.911	0.294398	1.911	0.240058	1.911	0.679972	1.911	0.679675
1.912	0.345113	1.912	0.296628	1.912	0.314242	1.912	0.195276	1.912	0.272891	1.912	0.212366	1.912	0.186858	1.912	0.141422	1.912	0.0825863	1.912	0.158665	1.912	0.319006	1.912	0.29529	1.912	0.294197	1.912	0.239837	1.912	0.679601	1.912	0.680029
1.913	0.345329	1.913	0.296945	1.913	0.313957	1.913	0.194701	1.913	0.272418	1.913	0.212353	1.913	0.18763	1.913	0.141161	1.913	0.0824365	1.913	0.158907	1.913	0.318693	1.913	0.295139	1.913	0.29409	1.913	0.239656	1.913	0.679351	1.913	0.680418
1.914	0.345649	1.914	0.29736	1.914	0.313764	1.914	0.194245	1.914	0.272064	1.914	0.212517	1.914	0.188544	1.914	0.141081	1.914	0.0824005	1.914	0.159285	1.914	0.318447	1.914	0.295068	1.914	0.294039	1.914	0.239552	1.914	0.679094	1.914	0.680801
1.915	0.346135	1.915	0.297982	1.915	0.313703	1.915	0.193944	1.915	0.271881	1.915	0.212958	1.915	0.189756	1.915	0.141249	1.915	0.0824945	1.915	0.159884	1.915	0.318262	1.915	0.295067	1.915	0.294067	1.915	0.239543	1.915	0.678815	1.915	0.681179
1.916	0.346673	1.916	0.298702	1.916	0.313762	1.916	0.193745	1.916	0.271848	1.916	0.213612	1.916	0.191174	1.916	0.141552	1.916	0.0826891	1.916	0.160608	1.916	0.318168	1.916	0.295127	1.916	0.294166	1.916	0.239549	1.916	0.678525	1.916	0.681542
1.917	0.347261	1.917	0.299436	1.917	0.313889	1.917	0.193599	1.917	0.271865	1.917	0.214376	1.917	0.192697	1.917	0.141966	1.917	0.0829481	1.917	0.161411	1.917	0.318132	1.917	0.295214	1.917	0.294296	1.917	0.239585	1.917	0.678211	1.917	0.681854
1.918	0.34797	1.918	0.300256	1.918	0.314154	1.918	0.193568	1.918	0.272014	1.918	0.21537	1.918	0.194434	1.918	0.142568	1.918	0.0833602	1.918	0.16238	1.918	0.318232	1.918	0.295403	1.918	0.294501	1.918	0.239682	1.918	0.677881	1.918	0.682139
1.919	0.348656	1.919	0.301084	1.919	0.314415	1.919	0.193554	1.919	0.272191	1.919	0.216424	1.919	0.196206	1.919	0.143261	1.919	0.0837507	1.919	0.163365	1.919	0.318314	1.919	0.295555	1.919	0.294703	1.919	0.239797	1.919	0.677621	1.919	0.682416
1.92	0.349381	1.92	0.301997	1.92	0.314748	1.92	0.193607	1.92	0.272457	1.92	0.21765	1.92	0.198167	1.92	0.144113	1.92	0.0841832	1.92	0.164452	1.92	0.318421	1.92	0.29571	1.92	0.294946	1.92	0.23996	1.92	0.677429	1.92	0.682674
1.921	0.35011	1.921	0.302865	1.921	0.315116	1.921	0.193694	1.921	0.272754	1.921	0.218885	1.921	0.200093	1.921	0.144964	1.921	0.0846582	1.921	0.165558	1.921	0.318577	1.921	0.295886	1.921	0.295201	1.921	0.240087	1.921	0.677218	1.921	0.682923
1.922	0.35089	1.922	0.30374	1.922	0.315545	1.922	0.193834	1.922	0.273122	1.922	0.220252	1.922	0.202121	1.922	0.145946	1.922	0.0851961	1.922	0.166768	1.922	0.318799	1.922	0.296079	1.922	0.295503	1.922	0.24021	1.922	0.676963	1.922	0.683176
1.923	0.351639	1.923	0.304621	1.923	0.31598	1.923	0.194006	1.923	0.273512	1.923	0.221622	1.923	0.20411	1.923	0.146944	1.923	0.0857456	1.923	0.167939	1.923	0.319027	1.923	0.296299	1.923	0.295774	1.923	0.240378	1.923	0.676688	1.923	0.683429
1.924	0.352413	1.924	0.305535	1.924	0.316469	1.924	0.194263	1.924	0.273953	1.924	0.223084	1.924	0.206149	1.924	0.148	1.924	0.0863596	1.924	0.169136	1.924	0.31931	1.924	0.296579	1.924	0.296067	1.924	0.240576	1.924	0.676326	1.924	0.683885
1.925	0.35314	1.925	0.306392	1.925	0.316959	1.925	0.194489	1.925	0.274414	1.925	0.224492	1.925	0.208136	1.925	0.149039	1.925	0.0869452	1.925	0.170332	1.925	0.31957	1.925	0.296805	1.925	0.296339	1.925	0.240736	1.925	0.675965	1.925	0.684341
1.926	0.353878	1.926	0.307222	1.926	0.31747	1.926	0.19473	1.926	0.274928	1.926	0.225895	1.926	0.210115	1.926	0.150121	1.926	0.0875314	1.926	0.171538	1.926	0.319825	1.926	0.297009	1.926	0.296586	1.926	0.240915	1.926	0.675642	1.926	0.684611
1.927	0.354541	1.927	0.308077	1.927	0.317989	1.927	0.194976	1.927	0.275447	1.927	0.227351	1.927	0.212061	1.927	0.151234	1.927	0.088139	1.927	0.172747	1.927	0.320106	1.927	0.297237	1.927	0.296828	1.927	0.241102	1.927	0.675323	1.927	0.684851
1.928	0.355174	1.928	0.308865	1.928	0.318479	1.928	0.195242	1.928	0.275946	1.928	0.228777	1.928	0.214	1.928	0.152337	1.928	0.0887359	1.928	0.173912	1.928	0.32039	1.928	0.297477	1.928	0.297087	1.928	0.241278	1.928	0.675009	1.928	0.685115
1.929	0.355754	1.929	0.309604	1.929	0.318966	1.929	0.195514	1.929	0.276465	1.929	0.230183	1.929	0.215957	1.929	0.15343	1.929	0.0893227	1.929	0.175089	1.929	0.320665	1.929	0.297716	1.929	0.297369	1.929	0.241408	1.929	0.674716	1.929	0.68539
1.93	0.356338	1.93	0.310318	1.93	0.319467	1.93	0.195779	1.93	0.276961	1.93	0.231571	1.93	0.217793	1.93	0.154506	1.93	0.0899206	1.93	0.176205	1.93	0.320972	1.93	0.297908	1.93	0.297601	1.93	0.241558	1.93	0.674407	1.93	0.685649
1.931	0.356889	1.931	0.311006	1.931	0.319964	1.931	0.196065	1.931	0.277421	1.931	0.232999	1.931	0.219581	1.931	0.155619	1.931	0.0905453	1.931	0.177269	1.931	0.321321	1.931	0.298092	1.931	0.297799	1.931	0.241742	1.931	0.674069	1.931	0.685903
1.932	0.357423	1.932	0.311665	1.932	0.32044	1.932	0.196347	1.932	0.277917	1.932	0.234341	1.932	0.221332	1.932	0.15668	1.932	0.0911321	1.932	0.178322	1.932	0.321638	1.932	0.298301	1.932	0.298032	1.932	0.2419	1.932	0.673714	1.932	0.686132
1.933	0.357938	1.933	0.312285	1.933	0.320937	1.933	0.196616	1.933	0.278429	1.933	0.23561	1.933	0.223014	1.933	0.157686	1.933	0.0917026	1.933	0.17937	1.933	0.32196	1.933	0.298489	1.933	0.298276	1.933	0.242025	1.933	0.673307	1.933	0.686341
1.934	0.358446	1.934	0.312884	1.934	0.321408	1.934	0.196891	1.934	0.278933	1.934	0.236886	1.934	0.224636	1.934	0.158707	1.934	0.092274	1.934	0.180358	1.934	0.322276	1.934	0.298655	1.934	0.298476	1.934	0.242163	1.934	0.672895	1.934	0.686568
1.935	0.35894	1.935	0.313442	1.935	0.321819	1.935	0.197165	1.935	0.279447	1.935	0.238153	1.935	0.226225	1.935	0.159756	1.935	0.0928442	1.935	0.181307	1.935	0.322569	1.935	0.298839	1.935	0.298661	1.935	0.242309	1.935	0.672543	1.935	0.686857
1.936	0.359406	1.936	0.314008	1.936	0.322266	1.936	0.19746	1.936	0.279959	1.936	0.239371	1.936	0.227771	1.936	0.16075	1.936	0.0933847	1.936	0.182224	1.936	0.322879	1.936	0.299025	1.936	0.29887	1.936	0.242458	1.936	0.672192	1.936	0.687146
1.937	0.359841	1.937	0.314581	1.937	0.322727	1.937	0.197758	1.937	0.280459	1.937	0.240553	1.937	0.229261	1.937	0.161716	1.937	0.0939044	1.937	0.183103	1.937	0.32319	1.937	0.29919	1.937	0.299078	1.937	0.242617	1.937	0.671871	1.937	0.687377
1.938	0.36029	1.938	0.31509	1.938	0.323196	1.938	0.198072	1.938	0.280979	1.938	0.241723	1.938	0.230675	1.938	0.162654	1.938	0.0944335	1.938	0.183921	1.938	0.323521	1.938	0.299311	1.938	0.299242	1.938	0.242752	1.938	0.671557	1.938	0.687605
1.939	0.360717	1.939	0.315608	1.939	0.323666	1.939	0.198368	1.939	0.281489	1.939	0.242854	1.939	0.23204	1.939	0.163572	1.939	0.0949341	1.939	0.184737	1.939	0.323843	1.939	0.299444	1.939	0.299394	1.939	0.242884	1.939	0.671248	1.939	0.687737
1.94	0.361101	1.94	0.31611	1.94	0.324152	1.94	0.198679	1.94	0.281995	1.94	0.243946	1.94	0.233364	1.94	0.16446	1.94	0.0953925	1.94	0.185536	1.94	0.324175	1.94	0.299613	1.94	0.299555	1.94	0.243027	1.94	0.670959	1.94	0.687835
1.941	0.361515	1.941	0.316644	1.941	0.324618	1.941	0.198989	1.941	0.282515	1.941	0.244996	1.941	0.234649	1.941	0.165323	1.941	0.0958771	1.941	0.1863	1.941	0.32449	1.941	0.299741	1.941	0.299733	1.941	0.243143	1.941	0.670748	1.941	0.687988
1.942	0.361948	1.942	0.317186	1.942	0.325077	1.942	0.199268	1.942	0.283039	1.942	0.245988	1.942	0.235861	1.942	0.166152	1.942	0.0963751	1.942	0.187048	1.942	0.324795	1.942	0.299813	1.942	0.299891	1.942	0.243209	1.942	0.670609	1.942	0.688221
1.943	0.362359	1.943	0.3177	1.943	0.325534	1.943	0.199587	1.943	0.283567	1.943	0.247017	1.943	0.237042	1.943	0.166985	1.943	0.0968449	1.943	0.187739	1.943	0.325105	1.943	0.299918	1.943	0.300021	1.943	0.243329	1.943	0.670475	1.943	0.688405
1.944	0.362746	1.944	0.318218	1.944	0.325974	1.944	0.199948	1.944	0.284104	1.944	0.248032	1.944	0.238194	1.944	0.167805	1.944	0.0973076	1.944	0.18836	1.944	0.325396	1.944	0.300031	1.944	0.300168	1.944	0.243504	1.944	0.670338	1.944	0.688472
1.945	0.363166	1.945	0.318744	1.945	0.326426	1.945	0.200292	1.945	0.284644	1.945	0.249012	1.945	0.239314	1.945	0.168593	1.945	0.0977609	1.945	0.189006	1.945	0.325715	1.945	0.300153	1.945	0.300315	1.945	0.243606	1.945	0.670191	1.945	0.688541
1.946	0.363605	1.946	0.319254	1.946	0.326876	1.946	0.200629	1.946	0.285195	1.946	0.250004	1.946	0.240363	1.946	0.169368	1.946	0.0981909	1.946	0.189621	1.946	0.326049	1.946	0.300279	1.946	0.300408	1.946	0.243651	1.946	0.669983	1.946	0.68865
1.947	0.36402	1.947	0.319753	1.947	0.327339	1.947	0.200985	1.947	0.285733	1.947	0.25097	1.947	0.241407	1.947	0.170131	1.947	0.098621	1.947	0.19023	1.947	0.326381	1.947	0.300401	1.947	0.300515	1.947	0.243762	1.947	0.669783	1.947	0.688768
1.948	0.364421	1.948	0.32026	1.948	0.327821	1.948	0.201358	1.948	0.286262	1.948	0.251881	1.948	0.242425	1.948	0.170849	1.948	0.099044	1.948	0.190847	1.948	0.326714	1.948	0.300523	1.948	0.300651	1.948	0.243879	1.948	0.669663	1.948	0.688962
1.949	0.364853	1.949	0.320769	1.949	0.328284	1.949	0.201734	1.949	0.28681	1.949	0.252784	1.949	0.243443	1.949	0.17158	1.949	0.0994763	1.949	0.191447	1.949	0.327074	1.949	0.300671	1.949	0.300802	1.949	0.24398	1.949	0.669555	1.949	0.689147
1.95	0.365292	1.95	0.321293	1.95	0.328753	1.95	0.202076	1.95	0.287361	1.95	0.253689	1.95	0.244441	1.95	0.172294	1.95	0.0998787	1.95	0.192041	1.95	0.327407	1.95	0.300794	1.95	0.300918	1.95	0.24408	1.95	0.6694	1.95	0.689315
1.951	0.365738	1.951	0.3218	1.951	0.329227	1.951	0.202406	1.951	0.287913	1.951	0.254607	1.951	0.245415	1.951	0.173	1.951	0.100257	1.951	0.192613	1.951	0.327727	1.951	0.300894	1.951	0.300974	1.951	0.244231	1.951	0.669312	1.951	0.689591
1.952	0.36616	1.952	0.322312	1.952	0.329709	1.952	0.202749	1.952	0.28845	1.952	0.2555	1.952	0.246371	1.952	0.173712	1.952	0.100655	1.952	0.193173	1.952	0.328064	1.952	0.30103	1.952	0.301099	1.952	0.244355	1.952	0.669207	1.952	0.689813
1.953	0.366577	1.953	0.322863	1.953	0.330201	1.953	0.203063	1.953	0.288983	1.953	0.256371	1.953	0.247313	1.953	0.174416	1.953	0.101053	1.953	0.193722	1.953	0.328405	1.953	0.301191	1.953	0.301267	1.953	0.244415	1.953	0.669119	1.953	0.689989
1.954	0.367024	1.954	0.323387	1.954	0.330668	1.954	0.203407	1.954	0.289536	1.954	0.257242	1.954	0.248244	1.954	0.175109	1.954	0.101435	1.954	0.194279	1.954	0.32874	1.954	0.301316	1.954	0.3014	1.954	0.244538	1.954	0.66905	1.954	0.690131
1.955	0.367469	1.955	0.323873	1.955	0.331125	1.955	0.203778	1.955	0.290096	1.955	0.258107	1.955	0.249138	1.955	0.175798	1.955	0.101805	1.955	0.194827	1.955	0.329083	1.955	0.301427	1.955	0.301543	1.955	0.244741	1.955	0.668966	1.955	0.690236
1.956	0.367902	1.956	0.324379	1.956	0.331598	1.956	0.204149	1.956	0.290632	1.956	0.258975	1.956	0.250049	1.956	0.176499	1.956	0.102199	1.956	0.195359	1.956	0.329424	1.956	0.301571	1.956	0.301677	1.956	0.244884	1.956	0.668867	1.956	0.690357
1.957	0.368358	1.957	0.324901	1.957	0.332055	1.957	0.20452	1.957	0.291158	1.957	0.259812	1.957	0.250949	1.957	0.1772	1.957	0.102597	1.957	0.195874	1.957	0.329744	1.957	0.301723	1.957	0.301787	1.957	0.24498	1.957	0.668823	1.957	0.690512
1.958	0.368818	1.958	0.325421	1.958	0.332527	1.958	0.204896	1.958	0.291714	1.958	0.260685	1.958	0.251868	1.958	0.177887	1.958	0.102981	1.958	0.196424	1.958	0.33009	1.958	0.301852	1.958	0.301913	1.958	0.245122	1.958	0.668774	1.958	0.690669
1.959	0.369261	1.959	0.325925	1.959	0.333026	1.959	0.20528	1.959	0.292269	1.959	0.261582	1.959	0.252795	1.959	0.178564	1.959	0.103368	1.959	0.196972	1.959	0.33045	1.959	0.301977	1.959	0.302049	1.959	0.245279	1.959	0.668736	1.959	0.690916
1.96	0.369691	1.96	0.326455	1.96	0.333522	1.96	0.205678	1.96	0.292808	1.96	0.262489	1.96	0.253734	1.96	0.179275	1.96	0.103773	1.96	0.197513	1.96	0.330829	1.96	0.30214	1.96	0.30219	1.96	0.245442	1.96	0.668694	1.96	0.691162
1.961	0.370158	1.961	0.326993	1.961	0.334003	1.961	0.206069	1.961	0.293376	1.961	0.263382	1.961	0.254646	1.961	0.179973	1.961	0.104169	1.961	0.198093	1.961	0.331197	1.961	0.302287	1.961	0.302319	1.961	0.245579	1.961	0.668649	1.961	0.691347
1.962	0.370632	1.962	0.327533	1.962	0.3345	1.962	0.206472	1.962	0.293968	1.962	0.264274	1.962	0.25557	1.962	0.180647	1.962	0.104538	1.962	0.198697	1.962	0.331569	1.962	0.302403	1.962	0.302435	1.962	0.245707	1.962	0.668596	1.962	0.69152
[truncated: 538 more rows]

## Sheet: Table S7_Point Counting
Table S7. Grain size analysis from point counting a total of 1000 points on thin sections of paleosols
[truncated: 16 more rows]

## Sheet: Master
	Table S8. Master data sheet with formulas and calculations
[truncated: 31 more rows]
[truncated: 14 more columns]

[truncated: 1 more sheets: Data for Fig 12]
